# Supplementary material for: Impact of mutational profiles on response of primary oestrogen receptor-positive breast cancers to oestrogen deprivation
Source: Nat Commun. 2016 Nov 9;7:13294. doi: 10.1038/ncomms13294 (PMC5105193; doi:10.1038/ncomms13294)
Supplement: Supplementary Data 1 — Sequencing coverage of each sample. Listed are coverage statistics for each sample for whole exome sequencing and targeted sequencing calculated by GATK's “DepthOfCoverage” using default settings. For each sequencing the total, mean, third quartile, median and first quartile coverage are shown. Additionally, the % of bases with a coverage > 15 is shown. Cells marked in red indicate low coverage samples and therefore were not used for further analysis. Samples with low coverage for whole exome sequencing were not used to design our custom capture-probe panel and were therefore treated as samples from phase II. Samples with low coverage for targeted sequencing were excluded completely from any analysis. [file ncomms13294-s2.xlsx]

## Sheet: Coverage all samples
Supplementary Data 1: Sequencing overview
		Whole exome sequencing						Targeted sequencing
Sample ID	Timepoint	Total bp sequenced	Mean coverage	Third quartile	Median	First quartile	%bases >15	Total bp sequenced	Mean coverage	Third quartile	Median	First quartile	%bases >15
P001	pre	2181979966	45.01	62	37	13	73.5	338832165	126.9	172	115	68	98
P001	post	2469929524	50.95	70	43	15	74.9	357169475	133.77	177	123	77	97.6			Excluded from analysis
P001	normal	2057574344	42.44	60	39	15	74.5	334167483	125.16	170	122	76	97.3
P002	pre	2555683233	52.72	72	48	23	78.5	288746680	108.15	142	106	71	97.9
P002	post	1596486965	32.93	45	28	12	71.1	237899431	89.1	125	84	48	94.3
P002	normal	2524487992	52.08	72	47	17	75.8	323045693	120.99	163	118	75	97.2
P003	pre	1937468272	39.97	56	36	15	74.5	285533483	106.94	146	103	63	96.7
P003	post	1796811571	37.07	50	33	14	73.8	77850850	29.16	14	8	5	20.8
P003	normal	1470273105	30.33	43	28	11	70	351567949	131.67	175	130	87	98.1
P004	pre	2196446636	45.31	62	39	17	75.7	226645490	84.89	82	54	32	91.3
P004	post	2349105301	48.46	67	42	16	75.4	367294018	137.56	183	132	85	98.8
P004	normal	2482872044	51.22	73	47	16	75.3	232011350	86.9	119	84	52	95.3
P005	pre	158449457	3.27	6	4	2	0.6	121349031	45.45	61	44	29	91.7
P005	post	1930159282	39.82	55	36	15	75	191347128	71.67	87	58	34	92.3
P005	normal	2219166158	45.78	65	42	16	75.2	335474479	125.65	169	123	80	97.7
P006	pre	1946150683	40.15	55	35	14	74.2	290468078	108.79	148	101	61	96.7
P006	post	354229868	7.31	12	7	3	12.9	172114219	64.46	86	60	38	94.7
P006	normal	1701702638	35.1	50	32	12	72	393444876	147.36	196	145	95	98.2
P007	pre	2059951894	42.49	58	36	13	73.4	273692272	102.51	134	92	56	95.8
P007	post	2296211450	47.37	64	39	15	74.5	316820701	118.66	152	106	68	97.3
P007	normal	2069696603	42.69	61	39	15	74.7	264227258	98.96	135	97	60	95.7
P008	pre	2095454569	43.23	59	34	12	72.1	294074594	110.14	149	96	56	96.9
P008	post	1889734405	38.98	53	32	13	72.5	266250866	99.72	135	87	51	95.5
P008	normal	1966638352	40.57	57	37	14	73.8	316765885	118.64	160	116	74	96.7
P009	pre	1679413041	34.64	48	31	14	73.6	232265704	86.99	117	84	52	95.9
P009	post	2305771940	47.56	65	41	17	75.8	377720559	141.47	193	131	77	97.3
P009	normal	2428773793	50.1	71	46	16	75.3	299754558	112.27	153	109	67	96.2
P010	pre	994358518	20.51	30	20	8	60.8	145191161	54.38	73	53	34	93.2
P010	post	1659029706	34.22	48	31	14	73.2	263911461	98.84	134	95	59	96.7
P010	normal	1654502548	34.13	49	30	10	70.3	323963495	121.34	122	63	34	93.5
P011	pre	2274579967	46.92	64	40	17	75.8	376986358	141.19	189	129	79	98.4
P011	post	1974155289	40.72	56	35	15	74.5	200553543	75.11	77	44	24	86.6
P011	normal	2278021900	46.99	66	44	17	75.7	266768550	99.91	133	99	65	97.1
P012	pre	1877508756	38.73	55	34	14	73.8	292621801	109.6	147	102	62	97.5
P012	post	1335001731	27.54	39	24	10	66.7	195575023	73.25	98	68	41	94.7
P012	normal	1848819955	38.14	54	35	13	73.2	371776799	139.24	186	136	89	97.9
P013	pre	1930942034	39.83	54	31	12	71.4	302151068	113.17	155	98	54	95.6
P013	post	1905597608	39.31	54	34	14	74.1	278172303	104.19	145	98	57	95.6
P013	normal	2192732535	45.23	64	42	16	75.3	301736513	113.01	153	111	70	97.2
P014	pre	2013637300	41.54	56	34	14	73.6	285449814	106.91	143	95	56	96
P014	post	2007677313	41.42	55	35	15	74.4	291329748	109.11	146	100	61	97.1
P014	normal	2039825151	42.08	59	38	14	73.9	242344652	90.77	124	88	55	96.2
P015	pre	2374860653	48.99	67	42	16	75	293335178	109.86	143	101	64	96.8
P015	post	2281482060	47.06	64	39	14	74.1	281092302	105.28	136	94	59	96.8
P015	normal	2687229816	55.43	78	51	19	76.4	343402313	128.62	174	125	79	97.6
P016	pre	1708737289	35.25	48	30	13	72.9	277497445	103.93	136	97	62	97
P016	post	1624806313	33.52	48	31	13	73	192172689	71.98	96	69	44	94.6
P016	normal	2132419682	43.99	62	40	15	74.5	293314942	109.86	150	107	67	96.9
P017	pre	1692016655	34.9	49	32	14	73.6	243367927	91.15	118	88	60	97.1
P017	post	2145137895	44.25	62	39	14	74.3	332662671	124.59	169	119	73	96.8
P017	normal	2050425396	42.3	60	39	15	74.5	419243327	157.02	209	155	103	98.4
P018	pre	1688643249	34.83	48	31	14	74	250697720	93.89	123	92	61	97
P018	post	2255911771	46.54	64	41	16	75.1	293119149	109.78	148	104	64	96
P018	normal	1959201998	40.42	57	37	14	73.8	325057024	121.75	164	119	76	97.6
P019	pre	2129660328	43.93	61	39	17	75.6	313089755	117.26	162	112	67	96.8
P019	post	2150340590	44.36	61	40	17	76	289659559	108.49	144	106	69	98.4
P019	normal	1960940451	40.45	57	36	12	72.9	302948393	113.46	153	110	70	97.4
P020	pre	1816985910	37.48	52	33	13	73	248676113	93.14	125	87	53	95.7
P020	post	1888475011	38.96	52	33	13	73.1	267647436	100.24	137	92	53	95.3
P020	normal	2124952776	43.83	61	40	16	75.2	275009476	103	138	101	66	97
P021	pre	1426404177	29.42	41	26	11	69.9	162362006	60.81	82	57	35	93.5
P021	post	2075312905	42.81	59	38	14	74.4	287932572	107.84	144	104	67	97
P021	normal	2900553326	59.83	85	54	19	76.5	345393655	129.36	174	126	80	97.9
P022	pre	1829571273	37.74	53	34	14	73.7	259150208	97.06	133	92	56	97
P022	post	2279384501	47.02	65	42	17	76	345952330	129.57	176	123	77	98.4
P022	normal	2549450547	52.59	73	48	19	76.4	309253939	115.83	156	113	73	97.2
P023	pre	1831988264	37.79	51	31	13	72.6	247965807	92.87	127	84	49	95.6
P023	post	1979128333	40.83	56	34	14	74.1	206283864	77.26	77	49	28	89.5
P023	normal	2332965648	48.13	68	44	17	75.6	280037538	104.88	140	103	68	97.3
P024	pre	1995206115	41.16	57	36	14	73.8	261554767	97.96	130	91	56	95.7
P024	post	2471895722	50.99	71	45	16	75.3	315561610	118.19	156	111	70	97.2
P024	normal	1811373022	37.37	52	33	13	73	300952396	112.72	153	110	69	96.5
P025	pre	2174829206	44.86	62	39	15	74.7	292470785	109.54	148	102	63	96.7
P025	post	2184652257	45.07	62	38	16	75.1	301606394	112.96	154	103	61	97.3
P025	normal	2227335289	45.95	65	42	17	75.6	314603856	117.83	156	116	77	97.8
P026	pre	2386426966	49.23	69	44	16	75.4	308787014	115.65	157	110	68	96.8
P026	post	1611349571	33.24	48	30	12	71.9	216641987	81.14	108	77	50	97
P026	normal	2506758832	51.71	72	45	17	75.7	370810118	138.88	186	136	88	98
P027	pre	328194314	6.77	11	7	3	10.5	129712225	48.58	64	44	28	91.3
P027	post	2004924528	41.36	57	35	13	72.9	240883970	90.22	119	80	49	95.7
P027	normal	1617098349	33.36	47	30	12	72.1	282464890	105.79	136	83	50	96.4
P028	pre	2276077678	46.95	65	40	16	75.3	355301364	133.07	179	121	75	98.3
P028	post	1450657572	29.92	43	29	13	72.8	168262745	63.02	80	61	43	97
P028	normal	2240187113	46.21	65	43	17	75.7	253191302	94.83	127	93	61	96.3
P029	pre	1643751645	33.91	48	31	14	73.3	227962661	85.38	109	83	58	98.3
P029	post	2196213425	45.3	62	40	17	76.1	347724120	130.23	173	121	76	98.5
P029	normal	3412360175	70.39	99	63	24	77.8	322287081	120.71	141	71	37	93.4
P030	pre	1563991886	32.26	45	30	14	73.1	265995739	99.62	132	98	65	98.1
P030	post	2055362767	42.4	59	37	14	74.3	227431399	85.18	86	59	37	93.5
P030	normal	1871091812	38.6	55	35	13	73	303663920	113.73	152	111	73	97.6
P031	pre	2141206047	44.17	60	37	15	74.7	340929278	127.69	138	87	51	95.4
P031	post	2176382227	44.9	63	40	15	74.7	295064626	110.51	150	107	66	96.9
P031	normal	2823568300	58.25	82	53	20	76.5	276656071	103.62	143	101	61	96.2
P032	pre	1465908604	30.24	44	28	11	70.6	180703465	67.68	90	64	41	96
P032	post	2374245493	48.98	67	41	16	75.6	354377664	132.73	179	118	70	98
P032	normal	1785909196	36.84	53	34	12	72.6	280242120	104.96	145	102	61	96.1
P033	pre	185916265	3.84	7	4	2	1	Excluded. Low coverage, insufficient DNA for additional sequencing
P033	post	606748636	12.52	20	13	5	39.7	Excluded. Low coverage, insufficient DNA for additional sequencing
P033	normal	1678358888	34.62	50	32	11	72.1	Excluded. Low coverage, insufficient DNA for additional sequencing
P078	pre	not sequenced						217138634	81.33	109	76	47	96.2
P078	normal	not sequenced						290155666	108.67	151	98	57	96.8
P034	pre	2502100079	51.61	72	46	17	75.7	315164345	118.04	157	113	74	97.6
P034	post	2049602364	42.28	60	38	14	74.3	285382221	106.89	144	101	63	96.7
P034	normal	2435229068	50.24	72	46	16	75.4	288394396	108.01	147	105	65	96.7
P035	pre	2150904641	44.37	61	40	17	75.7	716610924	268.4	357	251	158	99.4
P035	post	1828768986	37.72	53	34	14	73.9	840115197	314.65	430	298	180	99.2
P035	normal	2415926506	49.84	71	45	16	75.4	299232917	112.07	151	109	69	96.6
P036	pre	1655294420	34.15	48	32	14	73.6	254412408	95.29	123	93	64	98.3
P036	post	2326526323	47.99	67	43	17	75.5	320062377	119.87	163	115	70	96.3
P036	normal	1739243616	35.88	50	32	12	72	280677766	105.12	142	102	65	96.3
P037	pre	1618681992	33.39	46	30	14	73	249848761	93.58	124	89	57	96.6
P037	post	1792619187	36.98	51	32	14	73.6	297554262	111.44	147	105	67	98.2
P037	normal	2484460165	51.25	73	48	17	75.7	287031108	107.5	147	105	64	95.9
P038	pre	2226509189	45.93	64	40	15	74.5	225966748	84.63	112	79	50	95.8
P038	post	1907905796	39.36	55	35	14	74.2	283969008	106.36	141	100	64	97.8
P038	normal	1625415508	33.53	46	30	12	71.6	243711786	91.28	123	89	57	95.5
P039	pre	2326498116	47.99	67	40	15	74.7	323581505	121.19	158	108	68	97.2
P039	post	2284340997	47.12	65	39	14	74.2	284270027	106.47	139	97	62	96.9
P039	normal	1724242757	35.57	50	32	13	72.9	290116302	108.66	147	107	68	96.4
P040	pre	2071694889	42.74	59	36	15	74.4	332032231	124.36	165	110	66	97.7
P040	post	1554683365	32.07	46	29	12	71.8	215621040	80.76	106	75	47	95.4
P040	normal	2110371791	43.53	62	40	15	74.7	301432045	112.9	152	110	70	97
P041	pre	2433697097	50.2	68	42	17	76	376495467	141.01	189	128	79	98.5
P041	post	2950426626	60.86	84	52	21	77	327316802	122.59	165	112	68	97.2
P041	normal	1729673302	35.68	51	33	12	72.1	295445969	110.65	149	108	69	96.3
P042	pre	2267195153	46.77	66	41	15	74.9	291521883	109.19	146	105	68	98.3
P042	post	1070534181	22.08	32	21	9	63.8	147249177	55.15	74	54	35	94.1
P042	normal	2046229271	42.21	60	40	15	74.9	291548852	109.2	146	107	70	97.2
P043	pre	2687292505	55.44	77	50	21	77.1	276224229	103.46	139	99	63	97.8
P043	post	2216862257	45.73	64	40	15	74.4	311081931	116.51	158	110	68	97.1
P043	normal	2061787062	42.53	61	38	13	73.8	348691539	130.6	174	127	83	97.9
P044	pre	496435527	10.24	16	9	4	26.3	230326270	86.27	115	74	43	94.9
P044	post	2379570788	49.09	67	41	15	75	315156166	118.04	155	105	63	96
P044	normal	1926194696	39.73	57	36	13	73.6	304147265	113.91	156	109	67	97.7
P045	pre	2495003716	51.47	73	49	20	76.8	709028027	265.56	348	259	174	99.7
P045	post	2263711451	46.7	67	43	17	75.6	537125018	201.17	269	194	123	98.6
P045	normal	1695355348	34.97	50	32	13	73	311694108	116.74	156	115	75	97.5
P046	pre	2273074741	46.89	66	42	16	75.2	326436198	122.26	164	115	72	97.3
P046	post	2230567960	46.01	64	40	15	74.8	348231975	130.42	174	125	81	98.7
P046	normal	2311392447	47.68	66	43	16	75.4	319186909	119.55	160	117	76	97.6
P047	pre	1718779559	35.46	50	32	14	73.9	283524109	106.19	139	104	71	98.7
P047	post	287446750	5.93	10	6	2	5.9	Excluded. Low coverage, insufficient DNA for additional sequencing
P047	normal	1268918018	26.18	37	24	9	66.6	178010269	66.67	91	65	41	94.2
P048	pre	305645652	6.31	10	7	3	7	208439607	78.07	106	73	45	95.7
P048	post	2107335428	43.47	60	38	16	75.1	306932420	114.96	152	108	68	98.2
P048	normal	1871742305	38.61	54	34	13	73.1	318659695	119.35	140	75	41	95.3
P049	pre	1937780298	39.97	55	33	12	72.2	387122005	144.99	200	131	75	97.7
P049	post	1926572626	39.74	57	37	15	74.7	249886530	93.59	124	91	59	96.9
P049	normal	2369791870	48.89	69	45	17	75.5	339676963	127.22	172	125	80	97.7
P050	pre	401519920	8.28	13	9	3	17.4	204398117	76.55	105	71	43	95
P050	post	1376446701	28.39	41	27	12	70.5	237260446	88.86	117	88	59	97.8
P050	normal	2273380313	46.9	66	44	17	75.9	290708084	108.88	147	107	68	96.9
P051	pre	1821847347	37.58	52	34	15	74.5	262076446	98.16	133	95	61	97.9
P051	post	1706409518	35.2	48	31	14	73.2	350985386	131.46	177	126	81	98.8
P051	normal	1720681646	35.5	50	32	12	72.4	358752294	134.37	179	132	87	98.2
P052	pre	2095345737	43.22	60	38	14	74.3	272789924	102.17	137	98	63	96.4
P052	post	2099058682	43.3	60	38	16	75.4	339492997	127.15	173	121	75	98.3
P052	normal	2323333554	47.93	68	43	16	75.1	302958595	113.47	156	109	67	96.7
P053	pre	1882057981	38.82	55	34	15	74.3	218221240	81.73	108	77	52	97.5
P053	post	1855090687	38.27	54	33	13	73	280056904	104.89	141	97	60	97.4
P053	normal	2265799356	46.74	66	42	16	75.2	342391686	128.24	172	125	81	97.8
P054	pre	2718119781	56.07	77	47	17	75.8	334453681	125.26	166	115	73	97.4
P054	post	2369197165	48.87	67	41	16	75.1	422360978	158.19	207	146	94	98.1
P054	normal	1525274666	31.46	45	27	10	68.7	321074461	120.25	162	117	75	97.8
P055	pre	2140519149	44.16	61	40	17	76	192938515	72.26	98	69	44	95.9
P055	post	2217942119	45.75	65	41	15	74.6	268436981	100.54	135	97	63	97.8
P055	normal	2125830820	43.85	62	38	14	74.2	420057263	157.33	209	154	101	98.5
P056	pre	2400070575	49.51	67	42	18	76.4	245553115	91.97	80	53	32	91.3
P056	post	2309115951	47.63	65	41	17	75.8	310854294	116.43	153	106	65	96.7
P056	normal	2035684132	41.99	59	38	15	74.8	329569718	123.44	165	121	78	97.7
P061	pre	not sequenced						346970918	129.95	175	122	76	98.3
P061	post	not sequenced						264491838	99.06	134	94	58	97.1
P061	normal	not sequenced						287078685	107.52	150	97	56	96.6
P057	pre	1978311563	40.81	56	33	12	72.4	329165300	123.28	167	112	66	97.3
P057	post	1881175094	38.81	53	33	13	73.1	289351606	108.37	146	99	59	96.8
P057	normal	1876339177	38.71	55	35	13	73.3	349867890	131.04	178	125	77	98.3
P058	pre	415581354	8.57	14	9	3	19.5	226529212	84.84	117	80	48	95.9
P058	post	1900628727	39.21	54	34	14	74	284738814	106.64	147	100	59	96.7
P058	normal	2388720175	49.28	69	44	17	76	404787275	151.61	203	148	96	98.2
P062	pre	not sequenced						292115108	109.41	143	96	57	97
P062	post	not sequenced						236669860	88.64	120	78	45	95
P062	normal	not sequenced						345407482	129.37	180	117	67	97.5
P079	pre	not sequenced						195803387	73.34	101	66	38	93.8
P079	post	not sequenced						214624784	80.38	111	73	43	94.9
P079	normal	not sequenced						308865713	115.68	161	105	60	97
P063	pre	not sequenced						199916383	74.88	105	69	40	94.2
P063	post	not sequenced						274523016	102.82	142	95	57	96.9
P063	normal	not sequenced						304556591	114.07	159	103	59	96.9
P064	pre	not sequenced						319543175	119.68	164	110	65	97.4
P064	post	not sequenced						216262095	81	113	73	41	94.3
P064	normal	not sequenced						258988873	97	136	89	51	96.1
P059	pre	387851279	8	13	8	3	16.3	Excluded. Low coverage, insufficient DNA for additional sequencing
P059	post	1880637865	38.79	54	35	15	74.7	310303622	116.22	152	113	76	98.7
P059	normal	2049226124	42.27	59	38	15	74.6	352864936	132.16	176	130	85	98
P080	pre	not sequenced						318083669	119.13	160	104	61	97.3
P080	post	not sequenced						308360207	115.49	159	105	61	97
P080	normal	not sequenced						383643732	143.69	197	135	81	98.4
P081	pre	not sequenced						203187991	76.1	104	69	41	94.6
P081	post	not sequenced						225654418	84.52	112	77	47	95.9
P081	normal	not sequenced						306489255	114.79	161	103	59	96.6
P082	pre	not sequenced						258529355	96.83	133	90	54	96.7
P082	post	not sequenced						192521074	72.11	99	67	40	94.8
P082	normal	not sequenced						273676407	102.5	143	92	53	96.2
P083	pre	not sequenced						187401401	70.19	98	64	38	93.5
P083	post	not sequenced						195122538	73.08	100	68	41	94.7
P083	normal	not sequenced						290930742	108.96	151	99	58	96.8
P060	pre	2099791838	43.32	60	37	14	74.2	408661036	153.06	203	148	98	98.4
P060	post	2215204328	45.7	63	40	15	75	257263482	96.35	129	93	61	96.3
P060	normal	2650592398	54.68	77	51	20	76.8	326194196	122.17	166	120	75	97.4
P084	pre	not sequenced						236261163	88.49	119	80	48	95.9
P084	post	not sequenced						226042254	84.66	113	77	47	96.2
P084	normal	not sequenced						293205030	109.82	153	99	57	96.7
P065	pre	not sequenced						277530652	103.94	140	92	53	96.4
P065	normal	not sequenced						290484922	108.8	153	98	55	96.3
P066	pre	not sequenced						312013997	116.86	160	106	63	97.3
P066	post	not sequenced						193896644	72.62	100	67	39	94
P066	normal	not sequenced						290672860	108.87	152	98	56	96.6
P067	pre	not sequenced						228059828	85.42	117	75	43	94.9
P067	post	not sequenced						195610525	73.26	101	63	35	92.6
P067	normal	not sequenced						295266283	110.59	155	99	56	96.4
P085	normal	not sequenced						281939443	105.6	147	96	56	96.6
P086	pre	not sequenced						297766515	111.52	154	103	61	97.2
P086	post	not sequenced						311988336	116.85	161	107	63	97.4
P086	normal	not sequenced						340771418	127.63	178	115	66	97.4
P087	pre	not sequenced						281663228	105.49	138	87	49	95.6
P087	post	not sequenced						246030331	92.15	122	84	51	96.3
P087	normal	not sequenced						330696475	123.86	173	112	64	97.1
P068	pre	not sequenced						221050260	82.79	104	69	41	94.6
P068	normal	not sequenced						303343035	113.61	158	103	59	96.9
P069	pre	not sequenced						196193884	73.48	101	69	41	94.8
P069	post	not sequenced						270420118	101.28	139	91	54	96.5
P069	normal	not sequenced						338815407	126.9	176	115	67	97.5
P088	pre	not sequenced						273117991	102.29	140	89	50	95.8
P088	post	not sequenced						330982044	123.96	170	107	60	96.8
P088	normal	not sequenced						320033642	119.86	168	108	61	96.9
P070	pre	not sequenced						343369323	128.6	175	121	74	98.1
P070	normal	not sequenced						307110604	115.02	160	104	60	97
P071	pre	not sequenced						351844855	131.78	175	124	79	98.6
P071	post	not sequenced						217517052	81.47	111	76	47	95.7
P071	normal	not sequenced						353847672	132.53	185	119	67	97.3
P072	pre	not sequenced						204377980	76.55	103	73	46	96
P072	post	not sequenced						239624164	89.75	122	84	51	96.3
P072	normal	not sequenced						282544522	105.82	148	95	55	96.2
P073	pre	not sequenced						189374511	70.93	98	66	39	93.9
P073	post	not sequenced						259298132	97.12	135	90	53	96.2
P073	normal	not sequenced						329134788	123.27	172	111	62	97
P074	pre	not sequenced						204621373	76.64	102	66	39	94.2
P074	normal	not sequenced						320964028	120.21	167	110	64	97.2
P075	pre	not sequenced						180914304	67.76	94	60	34	92
P075	post	not sequenced						209911121	78.62	108	69	39	93.4
P075	normal	not sequenced						412614552	154.54	215	140	80	98.2
P076	pre	not sequenced						183463583	68.71	95	61	35	92.5
P076	post	not sequenced						258604885	96.86	129	89	56	97.2
P076	normal	not sequenced						276819477	103.68	144	94	54	96.4
P077	post	not sequenced						164699622	61.69	85	56	33	92.3
P077	normal	not sequenced						299353799	112.12	156	101	57	96.6
Sample ID		Total	Mean	Third quartile	Median	First quartile	%bases >15	Total	Mean	Third quartile	Median	First quartile	%bases >15
