# Supplementary material for: Impact of mutational profiles on response of primary oestrogen receptor-positive breast cancers to oestrogen deprivation
Source: Nat Commun. 2016 Nov 9;7:13294. doi: 10.1038/ncomms13294 (PMC5105193; doi:10.1038/ncomms13294)
Supplement: Supplementary Data 3 — List of identified mutations and their variant allele fractions from samples of phase II. The “source” column indicates if mutation was called by the somatic variant caller in the baseline, surgery or both samples followed by the variant allele fractions (VAFs) in the samples. [file ncomms13294-s4.xlsx]

## Sheet: Phase II
Supplementary Data 3: List of mutations with their variant allele fractions from samples of phase II
ID	chromosome_name	start	stop	reference	variant	type	gene_name	transcript_name	transcript_species	transcript_source	transcript_version	strand	transcript_status	trv_type	c_position	amino_acid_change	ucsc_cons	domain	all_domains	deletion_substructures	transcript_error	default_gene_name	gene_name_source	ensembl_gene_id	tier	source	blood reference count	blood variant count	blood VAF	baseline reference count	baseline variant count	baseline VAF	surgery reference count	surgery variance count	surgery VAF
P005	8	77766040	77766040	G	T	SNP	ZFHX4	ENST00000521891	human	ensembl	67_37l	1	known	nonsense	c.6883	p.E2295*	1	superfamily_Homeodomain-like	pfam_Homeodomain,superfamily_Homeodomain-like,superfamily_Adenylate_cyclase-assoc_CAP_N,smart_Znf_C2H2-like,smart_Znf_U1,smart_Homeodomain,pfscan_Homeodomain,pfscan_Znf_C2H2	-	no_errors	ZFHX4	HGNC	ENSG00000091656	tier1	baseline	101	0	0	32	4	11.11	38	0	0
P006	1	11715962	11715962	C	T	SNP	FBXO44	ENST00000376768	human	ensembl	67_37l	1	known	missense	c.70	p.R24C	1	pfam_F-box_dom_cyclin-like,superfamily_F-box_dom_cyclin-like,smart_F-box_dom_cyclin-like,pfscan_F-box_dom_cyclin-like	pfam_F-box-assoc_dom,pfam_F-box_dom_cyclin-like,superfamily_F-box_dom_cyclin-like,superfamily_Galactose-bd-like,smart_F-box_dom_cyclin-like,pfscan_F-box_dom_cyclin-like,pfscan_F-box-assoc_dom	-	no_errors	FBXO44	HGNC	ENSG00000132879	tier1	surgery	74	0	0	30	3	9.09	21	4	16
P006	1	160340917	160340917	C	T	SNP	NHLH1	ENST00000302101	human	ensembl	67_37l	1	known	silent	c.396	p.D132	0.958	superfamily_HLH_DNA-bd,smart_HLH_DNA-bd	pfam_HLH_DNA-bd,superfamily_HLH_DNA-bd,smart_HLH_DNA-bd,pfscan_HLH_DNA-bd	-	no_errors	NHLH1	HGNC	ENSG00000171786	tier1	surgery	80	0	0	64	3	4.48	51	8	13.56
P006	4	22820373	22820373	G	C	SNP	GBA3	ENST00000508166	human	ensembl	67_37l	1	known	missense	c.1237	p.V413L	0.004	NULL	NULL	-	pseudogene	GBA3	HGNC	ENSG00000249948	tier1	surgery	227	0	0	120	22	15.49	81	12	12.9
P006	5	169689659	169689659	C	T	SNP	LCP2	ENST00000046794	human	ensembl	67_37l	-1	known	silent	c.906	p.G302	0.032	NULL	pfam_SH2,pfam_SAM_2,superfamily_SAM/pointed,smart_SAM,smart_SH2,pfscan_SH2	-	no_errors	LCP2	HGNC	ENSG00000043462	tier1	surgery	267	0	0	144	20	12.2	85	27	24.11
P006	6	28963950	28963950	A	G	SNP	ZNF311	ENST00000377179	human	ensembl	67_37l	-1	known	missense	c.829	p.C277R	0.934	smart_Znf_C2H2-like,pfscan_Znf_C2H2	pfam_Znf_C2H2,pfam_Krueppel-associated_box,superfamily_Krueppel-associated_box,smart_Krueppel-associated_box,smart_Znf_C2H2-like,pfscan_Znf_C2H2,pfscan_Krueppel-associated_box	-	no_errors	ZNF311	HGNC	ENSG00000197935	tier1	surgery	155	0	0	163	11	6.32	74	16	17.78
P006	7	107418636	107418636	C	T	SNP	SLC26A3	ENST00000340010	human	ensembl	67_37l	-1	known	missense	c.1498	p.V500M	0.348	tigrfam_SulP_transpt	pfam_Sulph_transpt,pfam_SO4_transptr/STAS,superfamily_SO4_transptr/STAS,pfscan_SO4_transptr/STAS,tigrfam_SulP_transpt	-	no_errors	SLC26A3	HGNC	ENSG00000091138	tier1	surgery	184	0	0	100	3	2.91	78	12	13.33
P006	15	24922035	24922035	T	C	SNP	C15orf2	ENST00000329468	human	ensembl	67_37l	1	known	missense	c.1021	p.S341P	0	NULL	NULL	-	no_errors	C15orf2	HGNC	ENSG00000185823	tier1	surgery	186	0	0	68	6	8.11	33	6	15.38
P006	15	33835870	33835870	G	A	SNP	RYR3	ENST00000389232	human	ensembl	67_37l	1	known	missense	c.694	p.E232K	1	pfam_MIR,superfamily_MIR,smart_MIR_motif,pfscan_MIR_motif	pfam_Ryanodine_rcpt,pfam_Ca-rel_channel,pfam_Ryanrecept_TM4-6,pfam_SPRY_rcpt,pfam_Ins145_P3_rcpt,pfam_MIR,pfam_RIH_assoc-dom,pfam_Ion_trans,superfamily_MIR,superfamily_ConA-like_lec_gl,superfamily_4_helix_cytokine-like_core,superfamily_ARM-type_fold,smart_MIR_motif,smart_SPla/RYanodine_receptor_subgr,prints_Ryan_recept,pfscan_B30.2/SPRY,pfscan_EF_HAND_2,pfscan_MIR_motif	-	no_errors	RYR3	HGNC	ENSG00000198838	tier1	surgery	232	0	0	140	14	9.09	61	8	11.59
P006	16	1270692	1270692	G	A	SNP	CACNA1H	ENST00000348261	human	ensembl	67_37l	1	known	missense	c.6760	p.A2254T	0.003	NULL	pfam_Ion_trans,pfam_PKD1_2_channel,prints_VDCC_T_a1su,prints_PKD_2	-	no_errors	CACNA1H	HGNC	ENSG00000196557	tier1	surgery	23	0	0	28	0	0	20	5	20
P006	17	54558104	54558104	C	T	SNP	ANKFN1	ENST00000318698	human	ensembl	67_37l	1	known	silent	c.2025	p.P675	1	NULL	pfam_Fibronectin_type3,superfamily_Fibronectin_type3,superfamily_Ankyrin_rpt-contain_dom,smart_Ankyrin_rpt,smart_Fibronectin_type3,pfscan_Ankyrin_rpt,pfscan_Ankyrin_rpt-contain_dom,pfscan_Fibronectin_type3	-	no_errors	ANKFN1	HGNC	ENSG00000153930	tier1	surgery	180	0	0	185	103	35.64	82	30	26.79
P006	21	46913115	46913115	C	T	SNP	COL18A1	ENST00000359759	human	ensembl	67_37l	1	known	silent	c.3498	p.G1166	0.029	NULL	pfam_Collagenase_NC10/endostatin,pfam_DUF959_COL18_N,pfam_Collagen,pfam_Frizzled_dom,superfamily_C-type_lectin_fold,superfamily_ConA-like_lec_gl,superfamily_Frizzled_dom,smart_Frizzled_dom,smart_Laminin_G,pfscan_Frizzled_dom	-	no_errors	COL18A1	HGNC	ENSG00000182871	tier1	surgery	167	0	0	117	14	10.61	81	25	23.58
P006	22	19121847	19121847	C	T	SNP	DGCR14	ENST00000252137	human	ensembl	67_37l	-1	known	silent	c.1293	p.P431	0.021	NULL	pfam_Nuclear_protein_DGCR14	-	no_errors	DGCR14	HGNC	ENSG00000100056	tier1	surgery	141	0	0	122	14	10.29	89	11	11
P006	X	48681435	48681435	G	T	SNP	HDAC6	ENST00000444343	human	ensembl	67_37l	1	known	nonsense	c.2668	p.E890*	0.074	NULL	pfam_His_deacetylse_dom,pfam_Znf_UBP,smart_Znf_UBP,prints_His_deacetylse,pfscan_Znf_UBP	-	no_errors	HDAC6	HGNC	ENSG00000094631	tier1	surgery	185	1	0.54	140	14	9.09	115	26	18.44
P006	X	119249479	119249479	G	A	SNP	RHOXF1	ENST00000217999	human	ensembl	67_37l	-1	known	silent	c.294	p.P98	0	NULL	pfam_Homeodomain,superfamily_Homeodomain-like,smart_Homeodomain,prints_HTH_motif,pfscan_Homeodomain	-	no_errors	RHOXF1	HGNC	ENSG00000101883	tier1	surgery	114	0	0	55	2	3.51	38	10	20.83
P027	1	236717936	236717936	C	G	SNP	HEATR1	ENST00000366582	human	ensembl	67_37l	-1	known	missense	c.6040	p.E2014Q	1	superfamily_ARM-type_fold	pfam_BP28_C_dom,pfam_U3snoRNP10,superfamily_ARM-type_fold	-	no_errors	HEATR1	HGNC	ENSG00000119285	tier1	baseline	70	0	0	53	13	19.7	127	26	16.88
P027	1	238045748	238045748	T	A	SNP	ZP4	ENST00000366570	human	ensembl	67_37l	-1	known	missense	c.1597	p.S533C	0.007	NULL	pfam_Zona_pellucida_Endoglin/CD105,pfam_P_trefoil,superfamily_P_trefoil,smart_P_trefoil,smart_Zona_pellucida_Endoglin/CD105,pfscan_Zona_pellucida_Endoglin/CD105,prints_Endoglin/CD105_subgr	-	no_errors	ZP4	HGNC	ENSG00000116996	tier1	baseline	97	0	0	97	15	13.39	230	0	0
P027	7	147335931	147335931	A	G	SNP	CNTNAP2	ENST00000455301	human	ensembl	67_37l	1	putative	missense	c.31	p.S11G	0	NULL	NULL	-	no_start_codon:no_stop_codon:bad_bp_length_for_coding_region	CNTNAP2	HGNC	ENSG00000174469	tier1	baseline	97	1	1.02	70	28	28.57	111	40	26.32
P027	9	79320509	79320509	C	T	SNP	PRUNE2	ENST00000426088	human	ensembl	67_37l	-1	known	missense	c.4645	p.D1549N	0	NULL	pfam_Bcl2-/adenovirus-E1B,pfam_CRAL-TRIO_dom,superfamily_CRAL-TRIO_dom,smart_CRAL-TRIO_dom,pfscan_CRAL-TRIO_dom	-	no_start_codon:pseudogene:no_stop_codon:bad_bp_length_for_coding_region	PRUNE2	HGNC	ENSG00000106772	tier1	baseline	125	0	0	74	18	19.57	77	32	29.36
P027	14	22574096	22574096	G	C	SNP	TRAV24	ENST00000390453	human	ensembl	67_37l	1	known	missense	c.316	p.D106H	0.869	pfam_Ig_V-set,pfam_Ig_I-set,smart_Ig_V-set_subgr,pfscan_Ig-like	pfam_Ig_V-set,pfam_Ig_I-set,smart_Ig_V-set_subgr,pfscan_Ig-like	-	no_stop_codon:bad_bp_length_for_coding_region	TRAV24	HGNC	ENSG00000211805	tier1	baseline	72	0	0	32	13	28.89	140	28	16.67
P027	14	70924450	70924450	C	T	SNP	ADAM21	ENST00000267499	human	ensembl	67_37l	1	known	silent	c.234	p.V78	0.17	pfam_Peptidase_M12B_N	pfam_Peptidase_M12B,pfam_ADAM_Cys-rich,pfam_Peptidase_M12B_N,pfam_Blood-coag_inhib_Disintegrin,superfamily_Blood-coag_inhib_Disintegrin,smart_Blood-coag_inhib_Disintegrin,smart_ADAM_Cys-rich,pfscan_Blood-coag_inhib_Disintegrin,pfscan_Peptidase_M12B,prints_Blood-coag_inhib_Disintegrin	-	no_errors	ADAM21	HGNC	ENSG00000139985	tier1	baseline	104	5	4.59	35	13	27.08	81	25	23.58
P027	14	106733289	106733289	C	T	SNP	IGHV1-24	ENST00000390610	human	ensembl	67_37l	-1	known	missense	c.206	p.G69D	0.003	pfam_Ig_V-set,smart_Ig_V-set_subgr,pfscan_Ig-like	pfam_Ig_V-set,smart_Ig_V-set_subgr,pfscan_Ig-like	-	no_stop_codon	IGHV1-24	HGNC	ENSG00000211950	tier1	baseline	110	0	0	19	28	59.57	52	42	44.68
P027	15	24921280	24921280	G	T	SNP	C15orf2	ENST00000329468	human	ensembl	67_37l	1	known	missense	c.266	p.G89V	0	NULL	NULL	-	no_errors	C15orf2	HGNC	ENSG00000185823	tier1	baseline	14	0	0	5	5	50	14	6	30
P027	16	24564880	24564881	TA	-	DEL	RBBP6	ENST00000319715	human	ensembl	67_37l	1	known	splice_site_del	c.348+2_348+1	e4+2	1.000:1.000	-	-	-	no_errors	RBBP6	HGNC	ENSG00000122257	tier1	baseline	38	1	2.56	58	28	32.56	57	36	38.71
P027	20	3687162	3687162	C	T	SNP	SIGLEC1	ENST00000344754	human	ensembl	67_37l	-1	known	missense	c.241	p.A81T	0.002	pfam_Ig_V-set,smart_Ig_sub	pfam_Ig_I-set,pfam_Ig_V-set,pfam_Immunoglobulin,pfam_CD80_C2-set,smart_Ig_sub,smart_Ig_sub2,pfscan_Ig-like	-	no_errors	SIGLEC1	HGNC	ENSG00000088827	tier1	baseline	59	0	0	40	7	14.89	34	4	10.53
P044	1	44785408	44785408	G	A	SNP	ERI3	ENST00000372257	human	ensembl	67_37l	-1	known	silent	c.498	p.I166	0.354	pfam_Exonuclease_RNaseT/DNA_pol3,superfamily_RNaseH-like_dom,smart_Exonuclease	pfam_Exonuclease_RNaseT/DNA_pol3,superfamily_RNaseH-like_dom,smart_Exonuclease	-	no_errors	ERI3	HGNC	ENSG00000117419	tier1	baseline	249	0	0	99	20	16.81	246	12	4.63
P044	1	204953187	204953187	C	T	SNP	NFASC	ENST00000367172	human	ensembl	67_37l	1	known	nonsense	c.2503	p.R835*	0.996	pfam_Fibronectin_type3,superfamily_Fibronectin_type3,smart_Fibronectin_type3,pfscan_Fibronectin_type3	pfam_Ig_I-set,pfam_Fibronectin_type3,pfam_Immunoglobulin,pfam_Ig_V-set,superfamily_Fibronectin_type3,smart_Ig_sub,smart_Ig_sub2,smart_Fibronectin_type3,pfscan_Fibronectin_type3,pfscan_Ig-like	-	no_errors	NFASC	HGNC	ENSG00000163531	tier1	baseline	67	0	0	45	11	19.64	82	1	1.19
P044	1	210334253	210334253	A	G	SNP	SYT14	ENST00000422431	human	ensembl	67_37l	1	known	missense	c.1726	p.K576E	1	pfam_C2_Ca-dep,superfamily_C2_Ca/lipid-bd_dom_CaLB,smart_C2_Ca-dep,pfscan_C2_membr_targeting	pfam_C2_Ca-dep,superfamily_C2_Ca/lipid-bd_dom_CaLB,smart_C2_Ca-dep,pfscan_C2_membr_targeting	-	no_errors	SYT14	HGNC	ENSG00000143469	tier1	baseline	148	0	0	94	27	22.31	162	25	13.37
P044	2	233621020	233621020	G	A	SNP	GIGYF2	ENST00000373566	human	ensembl	67_37l	1	known	missense	c.355	p.G119S	1	NULL	pfam_GYF,superfamily_GYF,smart_GYF,pfscan_GYF	-	no_errors	GIGYF2	HGNC	ENSG00000204120	tier1	baseline	252	0	0	132	37	21.89	142	14	8.97
P044	3	121187276	121187276	G	A	SNP	POLQ	ENST00000393672	human	ensembl	67_37l	-1	known	nonsense	c.7129	p.R2377*	1	prints_DNA_polymerase_A	pfam_DNA-dir_DNA_pol_A_palm_dom,pfam_DNA/RNA_helicase_DEAD/DEAH_N,pfam_Helicase_C,superfamily_RNaseH-like_dom,smart_Helicase_ATP-bd,smart_Helicase_C,smart_DNA-dir_DNA_pol_A_palm_dom,prints_DNA_polymerase_A,pfscan_Helicase_ATP-bd,pfscan_Helicase_C	-	no_errors	POLQ	HGNC	ENSG00000051341	tier1	baseline	174	0	0	129	31	19.38	215	13	5.68
P044	4	44685254	44685254	A	G	SNP	GUF1	ENST00000281543	human	ensembl	67_37l	1	known	missense	c.588	p.I196M	1	pfam_ProtSyn_GTP-bd,pfam_Small_GTPase,prints_ProtSyn_GTP-bd,tigrfam_EF-4,tigrfam_Small_GTP-bd_dom	pfam_ProtSyn_GTP-bd,pfam_LepA_GTP-bd_C,pfam_Transl_elong_EFG/EF2_C,pfam_Transl_elong_EFTu/EF1A_2,pfam_Small_GTPase,superfamily_Elongation_fac_G/III/V,superfamily_Transl_elong_init/rib_B-barrel,prints_ProtSyn_GTP-bd,tigrfam_EF-4,tigrfam_Small_GTP-bd_dom	-	no_errors	GUF1	HGNC	ENSG00000151806	tier1	baseline	256	0	0	143	26	15.38	209	12	5.43
P044	4	89591076	89591076	G	C	SNP	HERC3	ENST00000264345	human	ensembl	67_37l	1	known	missense	c.1699	p.V567L	1	NULL	pfam_Reg_chr_condens,pfam_HECT,superfamily_HECT,superfamily_Reg_csome_cond/b-lactamase_inh,smart_HECT,prints_Reg_chr_condens,pfscan_HECT,pfscan_Reg_chr_condens	-	no_errors	HERC3	HGNC	ENSG00000138641	tier1	baseline	221	0	0	200	32	13.79	256	0	0
P044	19	1123602	1123602	C	T	SNP	SBNO2	ENST00000250872	human	ensembl	67_37l	-1	known	missense	c.577	p.E193K	0.647	NULL	pfam_Helicase/UvrB_dom	-	no_errors	SBNO2	HGNC	ENSG00000064932	tier1	baseline	66	0	0	32	25	43.86	43	21	32.81
P044	19	39009973	39009973	C	T	SNP	RYR1	ENST00000359596	human	ensembl	67_37l	1	known	missense	c.10138	p.R3380C	1	NULL	pfam_Ca-rel_channel,pfam_Ryanodine_rcpt,pfam_Ryanrecept_TM4-6,pfam_SPRY_rcpt,pfam_Ins145_P3_rcpt,pfam_MIR,pfam_RIH_assoc-dom,pfam_Ion_trans,superfamily_MIR,superfamily_ConA-like_lec_gl,superfamily_MG_RAP_rcpt_1,smart_MIR_motif,smart_SPla/RYanodine_receptor_subgr,prints_Ryan_recept,pfscan_B30.2/SPRY,pfscan_MIR_motif	-	no_errors	RYR1	HGNC	ENSG00000196218	tier1	baseline	49	0	0	23	7	23.33	48	1	2.04
P044	19	58058735	58058735	G	A	SNP	ZNF550	ENST00000344222	human	ensembl	67_37l	-1	known	nonsense	c.877	p.R293*	0.998	smart_Znf_C2H2-like,pfscan_Znf_C2H2	pfam_Znf_C2H2,pfam_Krueppel-associated_box,superfamily_Krueppel-associated_box,smart_Krueppel-associated_box,smart_Znf_C2H2-like,pfscan_Znf_C2H2,pfscan_Krueppel-associated_box	-	no_errors	AC003682.1	Clone_based_ensembl_gene	ENSG00000251369	tier1	baseline	196	0	0	131	16	10.88	205	6	2.84
P044	22	23241753	23241754	-	A	INS	IGLJ2	ENST00000390322	human	ensembl	67_37l	1	known	frame_shift_ins	c.60_61	p.G20fs	0.000:0.001	NULL	NULL	-	no_stop_codon:bad_bp_length_for_coding_region	IGLJ2	HGNC	ENSG00000211676	tier1	baseline	12	1	7.69	11	14	56	9	15	62.5
P048	3	195510107	195510107	C	T	SNP	MUC4	ENST00000463781	human	ensembl	67_37l	-1	known	missense	c.8344	p.A2782T	0	NULL	pfam_Nidogen_extracell_dom,pfam_AMOP,pfam_VWF_type-D,smart_Nidogen_extracell_dom,smart_AMOP,smart_VWF_type-D,smart_EGF-like,pfscan_AMOP,pfscan_EG-like_dom	-	no_errors	MUC4	HGNC	ENSG00000145113	tier1	baseline	24	0	0	59	13	17.81	110	21	16.03
P048	4	36230390	36230390	G	A	SNP	ARAP2	ENST00000303965	human	ensembl	67_37l	-1	known	missense	c.719	p.S240L	0.004	NULL	pfam_RhoGAP_dom,pfam_Pleckstrin_homology,pfam_ArfGAP,pfam_SAM_type1,pfam_SAM_2,pfam_Ras-assoc,superfamily_Rho_GTPase_activation_prot,superfamily_ArfGAP,superfamily_SAM/pointed,smart_SAM,smart_Pleckstrin_homology,smart_ArfGAP,smart_RhoGAP_dom,pfscan_Pleckstrin_homology,pfscan_Ras-assoc,pfscan_SAM,pfscan_ArfGAP,pfscan_RhoGAP_dom,prints_ArfGAP	-	no_errors	ARAP2	HGNC	ENSG00000047365	tier1	baseline	60	0	0	74	9	10.84	123	7	5.38
P048	5	140772483	140772483	G	A	SNP	PCDHGA8	ENST00000398604	human	ensembl	67_37l	1	known	missense	c.103	p.V35M	0.799	pfam_Cadherin_N,superfamily_Cadherin-like,smart_Cadherin,pfscan_Cadherin	pfam_Cadherin,pfam_Cadherin_N,superfamily_Cadherin-like,smart_Cadherin,pfscan_Cadherin,prints_Cadherin	-	no_errors	PCDHGA8	HGNC	ENSG00000253767	tier1	baseline	82	0	0	67	13	16.25	130	13	9.09
P048	14	70924450	70924450	C	T	SNP	ADAM21	ENST00000267499	human	ensembl	67_37l	1	known	silent	c.234	p.V78	0.17	pfam_Peptidase_M12B_N	pfam_Peptidase_M12B,pfam_ADAM_Cys-rich,pfam_Peptidase_M12B_N,pfam_Blood-coag_inhib_Disintegrin,superfamily_Blood-coag_inhib_Disintegrin,smart_Blood-coag_inhib_Disintegrin,smart_ADAM_Cys-rich,pfscan_Blood-coag_inhib_Disintegrin,pfscan_Peptidase_M12B,prints_Blood-coag_inhib_Disintegrin	-	no_errors	ADAM21	HGNC	ENSG00000139985	tier1	baseline	70	1	1.41	114	22	16.06	185	24	11.43
P048	16	2086363	2086363	C	T	SNP	SLC9A3R2	ENST00000561844	human	ensembl	67_37l	1	putative	missense	c.68	p.S23F	1	superfamily_PDZ,pfscan_PDZ	pfam_PDZ,superfamily_PDZ,smart_PDZ,pfscan_PDZ	-	no_start_codon:pseudogene:no_stop_codon:bad_bp_length_for_coding_region	SLC9A3R2	HGNC	ENSG00000065054	tier1	baseline	171	0	0	59	12	16.9	73	33	31.13
P048	16	9934923	9934923	C	A	SNP	GRIN2A	ENST00000330684	human	ensembl	67_37l	-1	known	missense	c.1367	p.C456F	1	pfam_Glu_rcpt_Glu/Gly-bd,smart_Iontro_glu_rcpt,smart_Glu_rcpt_Glu/Gly-bd	pfam_NMDAR2_C,pfam_Iontro_glu_rcpt,pfam_SBP_bac_3,pfam_Glu_rcpt_Glu/Gly-bd,pfam_ANF_lig-bd_rcpt,smart_Iontro_glu_rcpt,smart_Glu_rcpt_Glu/Gly-bd,prints_NMDA_rcpt	-	no_errors	GRIN2A	HGNC	ENSG00000183454	tier1	baseline	86	0	0	116	19	14.07	175	17	8.85
P048	16	88105695	88105695	G	T	SNP	BANP	ENST00000286122	human	ensembl	67_37l	1	known	silent	c.1365	p.L455	0.998	NULL	pfam_BEN_domain	-	no_errors	BANP	HGNC	ENSG00000172530	tier1	baseline	87	0	0	22	4	15.38	42	0	0
P048	20	42087837	42087837	G	C	SNP	SRSF6	ENST00000483871	human	ensembl	67_37l	1	known	missense	c.301	p.A101P	1	NULL	pfam_RRM_dom,smart_RRM_dom,pfscan_RRM_dom	-	no_errors	SRSF6	HGNC	ENSG00000124193	tier1	baseline	101	0	0	203	44	17.81	285	29	9.24
P050	2	19553372	19553372	C	T	SNP	OSR1	ENST00000272223	human	ensembl	67_37l	-1	known	silent	c.195	p.P65	0.001	NULL	pfam_Znf_C2H2,smart_Znf_C2H2-like,pfscan_Znf_C2H2	-	no_errors	OSR1	HGNC	ENSG00000143867	tier1	baseline	38	0	0	21	4	16	34	4	10.53
P050	12	115118928	115118939	ACTTTAAATGGA	-	DEL	TBX3	ENST00000257566	human	ensembl	67_37l	-1	known	in_frame_del	c.413_402	p.PFKV135in_frame_del	1.000:1.000:1.000:1.000:1.000:1.000:1.000:1.000:0.522:1.000:1.000:0.977	pfam_TF_T-box,superfamily_p53-like_TF_DNA-bd,smart_TF_T-box,pfscan_TF_T-box,prints_TF_T-box	pfam_TF_T-box,pfam_TBX,superfamily_p53-like_TF_DNA-bd,smart_TF_T-box,pfscan_TF_T-box,prints_TF_T-box	-	no_errors	TBX3	HGNC	ENSG00000135111	tier1	baseline	NA	NA	NA	NA	NA	NA	NA	NA	NA
P050	16	2088401	2088401	A	-	DEL	SLC9A3R2	ENST00000567191	human	ensembl	67_37l	1	putative	frame_shift_del	c.459	p.R153fs	0	NULL	pfam_PDZ,superfamily_PDZ,smart_PDZ,pfscan_PDZ	-	no_start_codon:pseudogene:no_stop_codon:bad_bp_length_for_coding_region	SLC9A3R2	HGNC	ENSG00000065054	tier1	baseline	46	1	2.13	108	4	3.57	103	2	1.9
P050	19	40722090	40722100	TCTGGGACCCA	-	DEL	TTC9B	ENST00000311308	human	ensembl	67_37l	-1	known	frame_shift_del	c.700_690	p.G231fs	0.001:0.000:0.000:0.002:0.083:0.161:0.688:0.778:0.790:0.795:0.749	NULL	pfam_TPR_2,smart_TPR_repeat,pfscan_TPR_repeat,pfscan_TPR-contain_dom	-	no_errors	TTC9B	HGNC	ENSG00000174521	tier1	baseline	NA	NA	NA	NA	NA	NA	NA	NA	NA
P050	22	21663537	21663537	T	A	SNP	LINC00281	ENST00000436681	human	ensembl	67_37l	-1	known	rna	NULL	NULL	0.004	-	-	-	no_errors	LINC00281	HGNC	ENSG00000206142	tier1	baseline	10	0	0	13	7	35	21	9	30
P061	1	152281253	152281253	G	A	SNP	FLG	ENST00000368799	human	ensembl	67_37l	-1	known	nonsense	c.6109	p.R2037*	0	pfam_Filaggrin	pfam_Filaggrin,pfam_S100_Ca-bd_sub,pfscan_EF_HAND_2,prints_Filaggrin	-	no_errors	FLG	HGNC	ENSG00000143631	tier1	baseline	86	0	0	161	20	11.05	106	9	7.83
P061	3	178952085	178952085	A	G	SNP	PIK3CA	ENST00000263967	human	ensembl	67_37l	1	known	missense	c.3140	p.H1047R	1	superfamily_Kinase-like_dom,smart_PI3/4_kinase_cat_dom,pfscan_PI3/4_kinase_cat_dom	pfam_PInositide-3_kin_accessory_dom,pfam_PI3/4_kinase_cat_dom,pfam_PI3K_ras-bd,pfam_PI3K_C2,pfam_PI3K_p85-bd,superfamily_Kinase-like_dom,superfamily_ARM-type_fold,superfamily_C2_Ca/lipid-bd_dom_CaLB,smart_PI3K_p85-bd,smart_PI3K_ras-bd,smart_PI3K_C2,smart_PInositide-3_kin_accessory_dom,smart_PI3/4_kinase_cat_dom,pfscan_PI3/4_kinase_cat_dom	-	no_errors	PIK3CA	HGNC	ENSG00000121879	tier1	surgery,baseline	96	0	0	78	24	23.53	63	16	20.25
P062	6	152708489	152708489	C	A	SNP	SYNE1	ENST00000265368	human	ensembl	67_37l	-1	known	missense	c.8205	p.W2735C	1	superfamily_Calpain_domain_III,superfamily_ABC_transptrTM_dom_typ1	pfam_Spectrin_repeat,pfam_CH-domain,pfam_KASH,superfamily_CH-domain,superfamily_Calpain_domain_III,superfamily_ABC_transptrTM_dom_typ1,smart_CH-domain,smart_Spectrin/alpha-actinin,pfscan_CH-domain,pfscan_KASH	-	no_errors	SYNE1	HGNC	ENSG00000131018	tier1	surgery,baseline	96	0	0	62	28	31.11	57	24	29.27
P062	7	151891591	151891591	G	A	SNP	MLL3	ENST00000355193	human	ensembl	67_37l	-1	known	nonsense	c.4441	p.R1481*	1	NULL	pfam_Znf_PHD-finger,pfam_SET_dom,pfam_FYrich_C,pfam_FYrich_N,superfamily_Znf_FYVE_PHD,superfamily_HMG_superfamily,smart_Znf_PHD,smart_Znf_RING,smart_HMG_superfamily,smart_FYrich_N_subgr,smart_FYrich_C_subgr,smart_SET_dom,smart_Post-SET_dom,pfscan_SET_dom,pfscan_Post-SET_dom,pfscan_Znf_DHHC_palmitoyltrfase,pfscan_Znf_PHD-finger,pfscan_Znf_RING	-	no_errors	MLL3	HGNC	ENSG00000055609	tier1	surgery,baseline	146	0	0	83	15	15.31	87	18	17.14
P062	9	32633524	32633524	C	T	SNP	TAF1L	ENST00000242310	human	ensembl	67_37l	-1	known	missense	c.2054	p.R685H	1	pirsf_TAF1_animal,pfam_TFIID_sub1_DUF3591	pirsf_TAF1_animal,pfam_TFIID_sub1_DUF3591,pfam_Bromodomain,pfam_TAF_II_230-bd,superfamily_Bromodomain,superfamily_TAF_II_230-bd,smart_Bromodomain,prints_Bromodomain,pfscan_Bromodomain	-	no_errors	TAF1L	HGNC	ENSG00000122728	tier1	surgery,baseline	212	1	0.47	126	33	20.62	90	22	19.47
P062	17	7574016	7574023	GCGCTCAC	-	DEL	TP53	ENST00000269305	human	ensembl	67_37l	-1	known	frame_shift_del	c.1011_1004	p.R335fs	0.946:0.896:0.692:0.004:0.009:0.001:0.020:0.937	pfam_p53_tetrameristn,superfamily_p53_tetrameristn,prints_p53_tumour_suppressor	pfam_p53_DNA-bd,pfam_p53_tetrameristn,pfam_p53_transactivation_domain,superfamily_p53-like_TF_DNA-bd,superfamily_p53_tetrameristn,prints_p53_tumour_suppressor	-	no_errors	TP53	HGNC	ENSG00000141510	tier1	baseline	NA	NA	NA	NA	NA	NA	NA	NA	NA
P062	X	53655562	53655562	A	G	SNP	HUWE1	ENST00000262854	human	ensembl	67_37l	-1	known	missense	c.1124	p.M375T	1	superfamily_ARM-type_fold	pfam_E3_Ub_ligase_DUF913,pfam_HECT,pfam_E3_Ub_ligase_DUF908,pfam_WWE-dom,pfam_UBA/transl_elong_EF1B_N,superfamily_HECT,superfamily_UBA-like,superfamily_ARM-type_fold,smart_UBA/transl_elong_EF1B_N_euk,smart_HECT,pfscan_HECT,pfscan_UBA/transl_elong_EF1B_N_euk,pfscan_WWE-dom	-	no_errors	HUWE1	HGNC	ENSG00000086758	tier1	baseline	72	0	0	66	17	20.48	68	5	6.85
P063	8	82614976	82614976	T	C	SNP	ZFAND1	ENST00000220669	human	ensembl	67_37l	-1	known	missense	c.761	p.N254S	0.99	NULL	pfam_Znf_AN1,smart_Znf_AN1,pfscan_Znf_AN1	-	no_errors	ZFAND1	HGNC	ENSG00000104231	tier1	surgery,baseline	183	0	0	95	13	12.04	110	29	20.86
P063	18	32833610	32833610	T	A	SNP	ZSCAN30	ENST00000333206	human	ensembl	67_37l	-1	known	missense	c.1289	p.E430V	0.378	smart_Znf_C2H2-like,pfscan_Znf_C2H2	pfam_Tscrpt_reg_SCAN,pfam_Znf_C2H2,superfamily_Retrov_capsid_C,smart_Tscrpt_reg_SCAN,smart_Znf_C2H2-like,pfscan_Znf_C2H2,pfscan_Tscrpt_reg_SCAN	-	no_errors	ZSCAN30	HGNC	ENSG00000186814	tier1	surgery	95	0	0	50	3	5.66	70	15	17.65
P063	X	53285037	53285037	C	T	SNP	IQSEC2	ENST00000396435	human	ensembl	67_37l	-1	known	missense	c.944	p.R315H	1	NULL	pfam_Sec7,superfamily_Sec7,smart_Sec7,smart_Pleckstrin_homology,pfscan_IQ_motif_EF-hand-BS,pfscan_Sec7	-	no_errors	IQSEC2	HGNC	ENSG00000124313	tier1	surgery	51	0	0	32	2	5.88	39	10	20.41
P064	1	152193830	152193830	T	A	SNP	HRNR	ENST00000368801	human	ensembl	67_37l	-1	known	missense	c.275	p.D92V	1	NULL	pfam_S100_Ca-bd_sub,pfscan_EF_HAND_2	-	no_errors	HRNR	HGNC	ENSG00000197915	tier1	surgery,baseline	99	0	0	96	62	39.24	44	38	46.34
P064	1	186092173	186092173	C	T	SNP	HMCN1	ENST00000271588	human	ensembl	67_37l	1	known	missense	c.12320	p.P4107L	0.001	pfam_Ig_I-set,pfam_Immunoglobulin,smart_Ig_sub,smart_Ig_sub2,smart_Ig_V-set_subgr,pfscan_Ig-like	pfam_Ig_I-set,pfam_Immunoglobulin,pfam_Ig_V-set,pfam_G2_nidogen/fibulin_G2F,pfam_EGF-like_Ca-bd,pfam_Thrombospondin_1_rpt,superfamily_Green_fluorescent_prot-like,superfamily_Thrombospondin_1_rpt,superfamily_Growth_fac_rcpt,superfamily_Cadherin-like,smart_Ig_sub,smart_Ig_sub2,smart_Ig_V-set_subgr,smart_Thrombospondin_1_rpt,smart_G2_nidogen/fibulin_G2F,smart_EGF-like_Ca-bd,smart_EGF-like,pfscan_EG-…	-	no_errors	HMCN1	HGNC	ENSG00000143341	tier1	baseline	88	0	0	95	13	12.04	81	0	0
P064	3	178952131	178952132	-	A	INS	PIK3CA	ENST00000263967	human	ensembl	67_37l	1	known	frame_shift_ins	c.3186_3187	p.Q1063fs	0.997:1.000	superfamily_Kinase-like_dom,smart_PI3/4_kinase_cat_dom,pfscan_PI3/4_kinase_cat_dom	pfam_PInositide-3_kin_accessory_dom,pfam_PI3/4_kinase_cat_dom,pfam_PI3K_ras-bd,pfam_PI3K_C2,pfam_PI3K_p85-bd,superfamily_Kinase-like_dom,superfamily_ARM-type_fold,superfamily_C2_Ca/lipid-bd_dom_CaLB,smart_PI3K_p85-bd,smart_PI3K_ras-bd,smart_PI3K_C2,smart_PInositide-3_kin_accessory_dom,smart_PI3/4_kinase_cat_dom,pfscan_PI3/4_kinase_cat_dom	-	no_errors	PIK3CA	HGNC	ENSG00000121879	tier1	surgery,baseline	67	0	0	51	16	23.88	46	28	37.84
P064	8	110520376	110520376	C	T	SNP	PKHD1L1	ENST00000378402	human	ensembl	67_37l	1	known	nonsense	c.11278	p.Q3760*	0.993	NULL	pfam_IPT_TIG_rcpt,pfam_G8_domain,pfam_PA14,superfamily_Ig_E-set,superfamily_Pectin_lyase_fold/virulence,superfamily_Cupredoxin,smart_IPT_TIG_rcpt,smart_PA14,smart_PbH1	-	no_errors	PKHD1L1	HGNC	ENSG00000205038	tier1	surgery	120	0	0	157	10	5.99	73	38	34.23
P064	19	57910671	57910671	G	A	SNP	ZNF548	ENST00000336128	human	ensembl	67_37l	1	known	missense	c.1052	p.C351Y	0.04	pfam_Znf_C2H2,smart_Znf_C2H2-like,pfscan_Znf_C2H2	pfam_Znf_C2H2,pfam_Krueppel-associated_box,superfamily_Krueppel-associated_box,smart_Krueppel-associated_box,smart_Znf_C2H2-like,pfscan_Znf_C2H2,pfscan_Krueppel-associated_box	-	no_errors	ZNF548	HGNC	ENSG00000188785	tier1	surgery,baseline	161	0	0	104	57	35.4	66	43	39.45
P064	X	70362053	70362053	A	T	SNP	MED12	ENST00000333646	human	ensembl	67_37l	1	known	silent	c.6528	p.I2176	0.996	NULL	pfam_Mediator_Med12_LCEWAV,pfam_Mediator_Med12_catenin-bd,pfam_Mediator_Med12	-	no_errors	MED12	HGNC	ENSG00000184634	tier1	surgery,baseline	76	0	0	56	35	38.46	30	21	41.18
P064	X	115304427	115304427	G	A	SNP	AGTR2	ENST00000371906	human	ensembl	67_37l	1	known	silent	c.894	p.L298	0.994	pfam_7TM_GPCR_Rhodpsn,prints_ATII_rcpt,prints_Chemokine_rcpt,pfscan_GPCR_Rhodpsn_supfam	pfam_7TM_GPCR_Rhodpsn,prints_ATII_AT2_rcpt,prints_7TM_GPCR_Rhodpsn,prints_ATII_rcpt,prints_Brdyknn_rcpt,prints_P2_purnocptor,prints_Chemokine_rcpt,pfscan_GPCR_Rhodpsn_supfam	-	no_errors	AGTR2	HGNC	ENSG00000180772	tier1	baseline	96	0	0	111	31	21.83	77	9	10.47
P065	1	186010248	186010248	A	G	SNP	HMCN1	ENST00000271588	human	ensembl	67_37l	1	known	missense	c.6284	p.D2095G	1	pfam_Ig_I-set,smart_Ig_sub,smart_Ig_V-set_subgr,pfscan_Ig-like	pfam_Ig_I-set,pfam_Immunoglobulin,pfam_Ig_V-set,pfam_G2_nidogen/fibulin_G2F,pfam_EGF-like_Ca-bd,pfam_Thrombospondin_1_rpt,superfamily_Green_fluorescent_prot-like,superfamily_Thrombospondin_1_rpt,superfamily_Growth_fac_rcpt,superfamily_Cadherin-like,smart_Ig_sub,smart_Ig_sub2,smart_Ig_V-set_subgr,smart_Thrombospondin_1_rpt,smart_G2_nidogen/fibulin_G2F,smart_EGF-like_Ca-bd,smart_EGF-like,pfscan_EG-…	-	no_errors	HMCN1	HGNC	ENSG00000143341	tier1	baseline	105	0	0	87	16	15.53	NA	NA	NA
P065	11	1093066	1093066	C	A	SNP	MUC2	ENST00000441003	human	ensembl	67_37l	1	known	missense	c.4885	p.P1629T	0.001	NULL	pfam_VWF_type-D,pfam_Unchr_dom_Cys-rich,pfam_TIL_dom,superfamily_TIL_dom,superfamily_Prot_inh_PMP,smart_VWF_type-D,smart_Unchr_dom_Cys-rich,smart_VWC_out,smart_VWF_C,smart_Cys_knot_C,pfscan_Cys_knot_C,pfscan_VWF_C	-	no_errors	MUC2	HGNC	ENSG00000198788	tier1	baseline	38	0	0	40	8	16.67	NA	NA	NA
P065	16	21053516	21053516	G	A	SNP	DNAH3	ENST00000261383	human	ensembl	67_37l	-1	known	silent	c.4471	p.L1491	1	smart_AAA+_ATPase	pfam_Dynein_heavy,pfam_Dynein_heavy_dom-2,pfam_ATPase_dyneun-rel_AAA,superfamily_Prefoldin,smart_AAA+_ATPase	-	no_errors	DNAH3	HGNC	ENSG00000158486	tier1	baseline	46	0	0	31	17	35.42	NA	NA	NA
P065	X	46529117	46529117	T	C	SNP	SLC9A7	ENST00000328306	human	ensembl	67_37l	-1	known	missense	c.718	p.M240V	0.998	pfam_Cation/H_exchanger,tigrfam_NaH_exchanger	pfam_Cation/H_exchanger,prints_Na/H_exchanger_6,prints_NaH_exchanger,tigrfam_NaH_exchanger	-	no_errors	SLC9A7	HGNC	ENSG00000065923	tier1	baseline	130	0	0	100	29	22.48	NA	NA	NA
P066	1	152279890	152279890	T	G	SNP	FLG	ENST00000368799	human	ensembl	67_37l	-1	known	missense	c.7472	p.H2491P	0	NULL	pfam_Filaggrin,pfam_S100_Ca-bd_sub,pfscan_EF_HAND_2,prints_Filaggrin	-	no_errors	FLG	HGNC	ENSG00000143631	tier1	surgery,baseline	92	0	0	79	31	28.18	55	19	25.68
P066	6	42072702	42072702	A	C	SNP	C6orf132	ENST00000341865	human	ensembl	67_37l	-1	putative	missense	c.2948	p.F983C	0.364	NULL	NULL	-	no_errors	C6orf132	HGNC	ENSG00000188112	tier1	baseline	113	0	0	126	16	11.27	97	9	8.49
P066	10	124914597	124914597	A	G	SNP	BUB3	ENST00000368865	human	ensembl	67_37l	1	known	missense	c.164	p.H55R	1	pfam_WD40_repeat,superfamily_WD40_repeat_dom,smart_WD40_repeat	pfam_WD40_repeat,superfamily_WD40_repeat_dom,smart_WD40_repeat,pfscan_WD40_repeat,pfscan_WD40_repeat_dom,prints_G-protein_beta_WD-40_rep	-	no_errors	BUB3	HGNC	ENSG00000154473	tier1	surgery,baseline	62	0	0	57	14	19.72	27	5	15.62
P066	19	51728551	51728551	G	A	SNP	CD33	ENST00000262262	human	ensembl	67_37l	1	known	missense	c.115	p.V39M	0.488	pfam_Ig_V-set,smart_Ig_sub,pfscan_Ig-like	pfam_Ig_V-set,pfam_Immunoglobulin,pfam_CD80_C2-set,smart_Ig_sub,pfscan_Ig-like	-	no_errors	CD33	HGNC	ENSG00000105383	tier1	surgery,baseline	65	0	0	69	13	15.85	44	10	18.52
P067	2	43452353	43452353	C	A	SNP	ZFP36L2	ENST00000282388	human	ensembl	67_37l	-1	known	missense	c.590	p.C197F	1	pfam_Znf_CCCH,smart_Znf_CCCH	pfam_Tis11B_N,pfam_Znf_CCCH,smart_Znf_CCCH	-	no_errors	ZFP36L2	HGNC	ENSG00000152518	tier1	surgery	71	0	0	58	5	7.94	19	10	34.48
P067	3	178921553	178921553	T	A	SNP	PIK3CA	ENST00000263967	human	ensembl	67_37l	1	known	missense	c.1035	p.N345K	1	superfamily_C2_Ca/lipid-bd_dom_CaLB,smart_PI3K_C2	pfam_PInositide-3_kin_accessory_dom,pfam_PI3/4_kinase_cat_dom,pfam_PI3K_ras-bd,pfam_PI3K_C2,pfam_PI3K_p85-bd,superfamily_Kinase-like_dom,superfamily_ARM-type_fold,superfamily_C2_Ca/lipid-bd_dom_CaLB,smart_PI3K_p85-bd,smart_PI3K_ras-bd,smart_PI3K_C2,smart_PInositide-3_kin_accessory_dom,smart_PI3/4_kinase_cat_dom,pfscan_PI3/4_kinase_cat_dom	-	no_errors	PIK3CA	HGNC	ENSG00000121879	tier1	surgery,baseline	99	0	0	35	47	57.32	21	49	70
P067	7	151860374	151860374	C	A	SNP	MLL3	ENST00000355193	human	ensembl	67_37l	-1	known	nonsense	c.10288	p.E3430*	1	NULL	pfam_Znf_PHD-finger,pfam_SET_dom,pfam_FYrich_C,pfam_FYrich_N,superfamily_Znf_FYVE_PHD,superfamily_HMG_superfamily,smart_Znf_PHD,smart_Znf_RING,smart_HMG_superfamily,smart_FYrich_N_subgr,smart_FYrich_C_subgr,smart_SET_dom,smart_Post-SET_dom,pfscan_SET_dom,pfscan_Post-SET_dom,pfscan_Znf_DHHC_palmitoyltrfase,pfscan_Znf_PHD-finger,pfscan_Znf_RING	-	no_errors	MLL3	HGNC	ENSG00000055609	tier1	surgery,baseline	77	1	1.28	39	41	51.25	30	40	57.14
P067	9	34249910	34249910	A	T	SNP	UBAP1	ENST00000545103	human	ensembl	67_37l	1	known	missense	c.1409	p.Y470F	1	superfamily_UBA-like,pfscan_UBA/transl_elong_EF1B_N_euk	superfamily_UBA-like,pfscan_UBA/transl_elong_EF1B_N_euk	-	no_errors	UBAP1	HGNC	ENSG00000165006	tier1	surgery,baseline	47	0	0	6	7	53.85	15	11	42.31
P067	14	52905948	52905948	A	G	SNP	TXNDC16	ENST00000281741	human	ensembl	67_37l	-1	known	missense	c.2168	p.L723S	0.994	NULL	pfam_Thioredoxin_domain,superfamily_Thioredoxin-like_fold	-	no_errors	TXNDC16	HGNC	ENSG00000087301	tier1	surgery,baseline	170	0	0	31	35	53.03	32	22	40.74
P067	15	85186942	85186942	G	A	SNP	WDR73	ENST00000434634	human	ensembl	67_37l	-1	known	missense	c.896	p.T299I	0.385	pfam_WD40_repeat,superfamily_WD40_repeat_dom,smart_WD40_repeat	pfam_WD40_repeat,superfamily_WD40_repeat_dom,smart_WD40_repeat	-	no_errors	WDR73	HGNC	ENSG00000177082	tier1	surgery,baseline	185	0	0	90	42	31.82	84	36	30
P068	1	158607965	158607965	G	A	SNP	SPTA1	ENST00000368148	human	ensembl	67_37l	-1	known	nonsense	c.5047	p.Q1683*	0.952	pfam_Spectrin_repeat,smart_Spectrin/alpha-actinin	pfam_Spectrin_repeat,pfam_EF-hand_Ca_insen,pfam_SH3_domain,pfam_SH3_2,superfamily_SH3_domain,smart_Spectrin/alpha-actinin,smart_SH3_domain,prints_Spectrin_alpha_SH3,pfscan_EF_HAND_2,pfscan_SH3_domain	-	no_errors	SPTA1	HGNC	ENSG00000163554	tier1	baseline	126	0	0	58	30	34.09	NA	NA	NA
P068	6	152730237	152730237	G	A	SNP	SYNE1	ENST00000265368	human	ensembl	67_37l	-1	known	missense	c.6506	p.T2169I	1	superfamily_Calpain_domain_III,superfamily_ABC_transptrTM_dom_typ1,smart_Spectrin/alpha-actinin	pfam_Spectrin_repeat,pfam_CH-domain,pfam_KASH,superfamily_CH-domain,superfamily_Calpain_domain_III,superfamily_ABC_transptrTM_dom_typ1,smart_CH-domain,smart_Spectrin/alpha-actinin,pfscan_CH-domain,pfscan_KASH	-	no_errors	SYNE1	HGNC	ENSG00000131018	tier1	baseline	122	0	0	58	18	23.68	NA	NA	NA
P068	7	103205800	103205800	G	A	SNP	RELN	ENST00000424685	human	ensembl	67_37l	-1	known	missense	c.5135	p.T1712M	1	superfamily_Neuraminidase	pfam_EGF_extracell,pfam_Reeler_dom,pfam_BNR_rpt,superfamily_Neuraminidase,superfamily_Growth_fac_rcpt,smart_EGF-like,pfscan_EG-like_dom,pfscan_Reeler_dom	-	no_errors	RELN	HGNC	ENSG00000189056	tier1	baseline	138	0	0	60	32	34.78	NA	NA	NA
P068	7	150884575	150884575	G	A	SNP	ASB10	ENST00000377867	human	ensembl	67_37l	-1	known	missense	c.235	p.R79W	0.997	superfamily_Ankyrin_rpt-contain_dom	pfam_Ankyrin_rpt,pfam_SOCS_C,superfamily_Ankyrin_rpt-contain_dom,smart_Ankyrin_rpt,smart_SOCS_C,pfscan_Ankyrin_rpt,pfscan_Ankyrin_rpt-contain_dom,pfscan_SOCS_C,prints_Ankyrin_rpt	-	no_errors	ASB10	HGNC	ENSG00000146926	tier1	baseline	36	0	0	21	5	19.23	NA	NA	NA
P068	7	151970877	151970877	G	A	SNP	MLL3	ENST00000355193	human	ensembl	67_37l	-1	known	missense	c.925	p.P309S	1	smart_Znf_PHD	pfam_Znf_PHD-finger,pfam_SET_dom,pfam_FYrich_C,pfam_FYrich_N,superfamily_Znf_FYVE_PHD,superfamily_HMG_superfamily,smart_Znf_PHD,smart_Znf_RING,smart_HMG_superfamily,smart_FYrich_N_subgr,smart_FYrich_C_subgr,smart_SET_dom,smart_Post-SET_dom,pfscan_SET_dom,pfscan_Post-SET_dom,pfscan_Znf_DHHC_palmitoyltrfase,pfscan_Znf_PHD-finger,pfscan_Znf_RING	-	no_errors	MLL3	HGNC	ENSG00000055609	tier1	baseline	315	11	3.37	226	47	17.22	NA	NA	NA
P069	2	207174427	207174428	-	A	INS	ZDBF2	ENST00000374423	human	ensembl	67_37l	1	known	frame_shift_ins	c.5175_5176	p.R1728fs	0.000:0.000	NULL	pfam_Znf_DBF,smart_Znf_DBF	-	no_errors	ZDBF2	HGNC	ENSG00000204186	tier1	surgery	79	0	0	46	2	4.17	49	5	9.26
P069	6	168464375	168464375	C	T	SNP	FRMD1	ENST00000283309	human	ensembl	67_37l	-1	known	missense	c.710	p.R237H	1	pfam_FERM_central,superfamily_FERM_central,smart_Band_41_domain,pfscan_FERM_domain	pfam_FERM_central,pfam_FERM_N,superfamily_FERM_central,smart_Band_41_domain,pfscan_FERM_domain	-	no_errors	FRMD1	HGNC	ENSG00000153303	tier1	baseline	54	0	0	19	4	17.39	43	0	0
P069	13	111109359	111109359	G	A	SNP	COL4A2-AS2	ENST00000458403	human	ensembl	67_37l	-1	putative	missense	c.824	p.T275M	0	NULL	NULL	-	no_errors	COL4A2-AS2	HGNC	ENSG00000224821	tier1	surgery,baseline	73	0	0	28	13	31.71	31	33	51.56
P069	14	64491009	64491009	T	C	SNP	SYNE2	ENST00000358025	human	ensembl	67_37l	1	known	missense	c.5672	p.I1891T	0.95	NULL	pfam_CH-domain,pfam_KASH,pfam_Spectrin_repeat,pfam_CAMSAP_CH,superfamily_CH-domain,smart_CH-domain,smart_Spectrin/alpha-actinin,pfscan_CH-domain,pfscan_KASH	-	no_errors	SYNE2	HGNC	ENSG00000054654	tier1	baseline	168	0	0	67	22	24.72	101	0	0
P069	19	58718285	58718285	A	G	SNP	ZNF274	ENST00000326804	human	ensembl	67_37l	1	known	missense	c.455	p.K152R	0	superfamily_Retrov_capsid_C	pfam_Krueppel-associated_box,pfam_Tscrpt_reg_SCAN,pfam_Znf_C2H2,superfamily_Retrov_capsid_C,superfamily_Krueppel-associated_box,smart_Krueppel-associated_box,smart_Tscrpt_reg_SCAN,smart_Znf_C2H2-like,pfscan_Znf_C2H2,pfscan_Krueppel-associated_box,pfscan_Tscrpt_reg_SCAN	-	no_errors	ZNF274	HGNC	ENSG00000171606	tier1	surgery,baseline	77	0	0	32	19	37.25	37	21	36.21
P070	2	2328455	2328455	G	A	SNP	LOC730811	ENST00000422175	human	ensembl	67_37l	1	known	rna	NULL	NULL	0	-	-	-	no_errors	AC009232.2	Clone_based_vega_gene	ENSG00000225619	tier1	baseline	55	1	1.79	57	15	20.83	NA	NA	NA
P070	3	178936091	178936091	G	A	SNP	PIK3CA	ENST00000263967	human	ensembl	67_37l	1	known	missense	c.1633	p.E545K	1	pfam_PInositide-3_kin_accessory_dom,superfamily_ARM-type_fold,smart_PInositide-3_kin_accessory_dom	pfam_PInositide-3_kin_accessory_dom,pfam_PI3/4_kinase_cat_dom,pfam_PI3K_ras-bd,pfam_PI3K_C2,pfam_PI3K_p85-bd,superfamily_Kinase-like_dom,superfamily_ARM-type_fold,superfamily_C2_Ca/lipid-bd_dom_CaLB,smart_PI3K_p85-bd,smart_PI3K_ras-bd,smart_PI3K_C2,smart_PInositide-3_kin_accessory_dom,smart_PI3/4_kinase_cat_dom,pfscan_PI3/4_kinase_cat_dom	-	no_errors	PIK3CA	HGNC	ENSG00000121879	tier1	baseline	158	0	0	98	21	17.65	NA	NA	NA
P070	4	1806235	1806235	G	A	SNP	FGFR3	ENST00000340107	human	ensembl	67_37l	1	known	silent	c.1260	p.P420	0.996	pirsf_Tyr_kinase_fibroblast_GF_rcpt	pirsf_Tyr_kinase_fibroblast_GF_rcpt,pfam_Ser-Thr/Tyr_kinase_cat_dom,pfam_Prot_kinase_cat_dom,pfam_Ig_I-set,pfam_Immunoglobulin,superfamily_Kinase-like_dom,smart_Ig_sub,smart_Ig_sub2,smart_Ser/Thr_dual-sp_kinase_dom,smart_Tyr_kinase_cat_dom,pfscan_Prot_kinase_cat_dom,pfscan_Ig-like,prints_Ser-Thr/Tyr_kinase_cat_dom	-	no_errors	FGFR3	HGNC	ENSG00000068078	tier1	baseline	46	0	0	44	10	18.52	NA	NA	NA
P070	7	48431625	48431625	C	T	SNP	ABCA13	ENST00000435803	human	ensembl	67_37l	1	known	missense	c.11762	p.P3921L	0	pfam_ABC_transporter-like,smart_AAA+_ATPase,pfscan_ABC_transporter-like	pfam_ABC_transporter-like,smart_AAA+_ATPase,pfscan_ABC_transporter-like	-	no_errors	ABCA13	HGNC	ENSG00000179869	tier1	baseline	70	0	0	90	12	11.76	NA	NA	NA
P070	15	41624163	41624163	G	A	SNP	OIP5	ENST00000560640	human	ensembl	67_37l	-1	novel	missense	c.265	p.R89C	0.376	NULL	NULL	-	no_start_codon:pseudogene:no_stop_codon:bad_bp_length_for_coding_region	OIP5	HGNC	ENSG00000104147	tier1	baseline	205	0	0	159	40	20.1	NA	NA	NA
P070	19	55086354	55086354	C	T	SNP	LILRA2	ENST00000251377	human	ensembl	67_37l	1	known	missense	c.509	p.S170F	0	smart_Ig_sub,pirsf_A1B_glyco/leuk_Ig-like_rcpt	smart_Ig_sub,smart_Ig_sub2,pirsf_A1B_glyco/leuk_Ig-like_rcpt,pfscan_Ig-like	-	no_errors	LILRA2	HGNC	ENSG00000239998	tier1	baseline	110	0	0	126	27	17.65	NA	NA	NA
P071	1	216420443	216420443	G	A	SNP	USH2A	ENST00000366943	human	ensembl	67_37l	-1	known	nonsense	c.2293	p.Q765*	1	pfam_EGF_laminin,smart_EGF_laminin,pfscan_EGF_laminin	pfam_Fibronectin_type3,pfam_EGF_laminin,pfam_Laminin_G,superfamily_ConA-like_lec_gl,superfamily_Fibronectin_type3,smart_LamG-like,smart_Laminin_N,smart_EGF_laminin,smart_Fibronectin_type3,smart_Laminin_G,pfscan_EGF_laminin,pfscan_Fibronectin_type3,pfscan_Laminin_G,pfscan_Laminin_N	-	no_errors	USH2A	HGNC	ENSG00000042781	tier1	surgery,baseline	57	0	0	42	26	38.24	25	22	46.81
P071	8	2876121	2876121	G	A	SNP	CSMD1	ENST00000520002	human	ensembl	67_37l	-1	known	missense	c.7910	p.T2637M	1	pfam_Sushi_SCR_CCP,superfamily_Complement_control_module,smart_Sushi_SCR_CCP,pfscan_Sushi_SCR_CCP	pfam_CUB,pfam_Sushi_SCR_CCP,superfamily_CUB,superfamily_Complement_control_module,smart_CUB,smart_Sushi_SCR_CCP,pfscan_CUB,pfscan_Sushi_SCR_CCP	-	no_errors	CSMD1	HGNC	ENSG00000183117	tier1	surgery,baseline	104	0	0	129	26	16.77	80	20	20
P071	10	89624244	89624245	AG	-	DEL	PTEN	ENST00000371953	human	ensembl	67_37l	1	known	frame_shift_del	c.18_19	p.E7fs	1.000:1.000	pirsf_Bifunc_PIno_P3_Pase/Pase_PTEN	pfam_Tensin_phosphatase_C2-dom,pfam_Dual-sp_phosphatase_cat-dom,pfam_Tyr_Pase_rcpt/non-rcpt,superfamily_C2_Ca/lipid-bd_dom_CaLB,smart_Tyr_Pase_cat,pirsf_Bifunc_PIno_P3_Pase/Pase_PTEN,pfscan_Tyr/Dual-specificity_Pase,pfscan_Phosphatase_tensin-typ,pfscan_Tensin_phosphatase_C2-dom	-	no_errors	PTEN	HGNC	ENSG00000171862	tier1	surgery,baseline	148	0	0	116	17	12.78	62	30	32.61
P071	13	49027168	49027168	C	T	SNP	RB1	ENST00000267163	human	ensembl	67_37l	1	known	nonsense	c.1735	p.R579*	0.999	NULL	pfam_Rb_C,pfam_RB_A,pfam_RB_B,pfam_DUF3452_retinoblatoma-assoc,superfamily_Cyclin-like,superfamily_FH2_actin-bd,smart_Cyclin-like	-	no_errors	RB1	HGNC	ENSG00000139687	tier1	surgery,baseline	232	0	0	103	29	21.97	48	42	46.67
P071	17	7577538	7577538	C	T	SNP	TP53	ENST00000269305	human	ensembl	67_37l	-1	known	missense	c.743	p.R248Q	1	pfam_p53_DNA-bd,superfamily_p53-like_TF_DNA-bd,prints_p53_tumour_suppressor	pfam_p53_DNA-bd,pfam_p53_tetrameristn,pfam_p53_transactivation_domain,superfamily_p53-like_TF_DNA-bd,superfamily_p53_tetrameristn,prints_p53_tumour_suppressor	-	no_errors	TP53	HGNC	ENSG00000141510	tier1	surgery,baseline	81	0	0	85	18	17.48	58	26	30.95
P071	17	29553664	29553677	TCATGGAGTTTGCC	-	DEL	NF1	ENST00000358273	human	ensembl	67_37l	1	known	frame_shift_del	c.2213_2226	p.M739fs	1.000:1.000:1.000:1.000:1.000:1.000:1.000:1.000:1.000:1.000:1.000:1.000:1.000:0.887	superfamily_ARM-type_fold	pfam_RasGAP,superfamily_Rho_GTPase_activation_prot,superfamily_ARM-type_fold,superfamily_CRAL-TRIO_dom,smart_RasGAP,smart_CRAL-TRIO_dom,pfscan_CRAL-TRIO_dom,pfscan_RasGAP	-	no_errors	NF1	HGNC	ENSG00000196712	tier1	surgery,baseline	NA	NA	NA	NA	NA	NA	NA	NA	NA
P072	3	178952085	178952085	A	G	SNP	PIK3CA	ENST00000263967	human	ensembl	67_37l	1	known	missense	c.3140	p.H1047R	1	superfamily_Kinase-like_dom,smart_PI3/4_kinase_cat_dom,pfscan_PI3/4_kinase_cat_dom	pfam_PInositide-3_kin_accessory_dom,pfam_PI3/4_kinase_cat_dom,pfam_PI3K_ras-bd,pfam_PI3K_C2,pfam_PI3K_p85-bd,superfamily_Kinase-like_dom,superfamily_ARM-type_fold,superfamily_C2_Ca/lipid-bd_dom_CaLB,smart_PI3K_p85-bd,smart_PI3K_ras-bd,smart_PI3K_C2,smart_PInositide-3_kin_accessory_dom,smart_PI3/4_kinase_cat_dom,pfscan_PI3/4_kinase_cat_dom	-	no_errors	PIK3CA	HGNC	ENSG00000121879	tier1	surgery,baseline	84	0	0	30	27	47.37	44	33	42.86
P073	1	186037032	186037032	G	T	SNP	HMCN1	ENST00000271588	human	ensembl	67_37l	1	known	missense	c.7772	p.S2591I	1	pfam_Ig_I-set,smart_Ig_sub,smart_Ig_sub2,pfscan_Ig-like	pfam_Ig_I-set,pfam_Immunoglobulin,pfam_Ig_V-set,pfam_G2_nidogen/fibulin_G2F,pfam_EGF-like_Ca-bd,pfam_Thrombospondin_1_rpt,superfamily_Green_fluorescent_prot-like,superfamily_Thrombospondin_1_rpt,superfamily_Growth_fac_rcpt,superfamily_Cadherin-like,smart_Ig_sub,smart_Ig_sub2,smart_Ig_V-set_subgr,smart_Thrombospondin_1_rpt,smart_G2_nidogen/fibulin_G2F,smart_EGF-like_Ca-bd,smart_EGF-like,pfscan_EG-…	-	no_errors	HMCN1	HGNC	ENSG00000143341	tier1	surgery	182	0	0	127	1	0.78	147	20	11.83
P073	2	44019841	44019841	C	T	SNP	DYNC2LI1	ENST00000398823	human	ensembl	67_37l	1	novel	missense	c.347	p.P116L	0.002	NULL	NULL	-	no_errors	DYNC2LI1	HGNC	ENSG00000138036	tier1	surgery,baseline	282	1	0.35	123	17	12.14	162	32	16.49
P073	3	178936082	178936082	G	A	SNP	PIK3CA	ENST00000263967	human	ensembl	67_37l	1	known	missense	c.1624	p.E542K	1	pfam_PInositide-3_kin_accessory_dom,superfamily_ARM-type_fold,smart_PInositide-3_kin_accessory_dom	pfam_PInositide-3_kin_accessory_dom,pfam_PI3/4_kinase_cat_dom,pfam_PI3K_ras-bd,pfam_PI3K_C2,pfam_PI3K_p85-bd,superfamily_Kinase-like_dom,superfamily_ARM-type_fold,superfamily_C2_Ca/lipid-bd_dom_CaLB,smart_PI3K_p85-bd,smart_PI3K_ras-bd,smart_PI3K_C2,smart_PInositide-3_kin_accessory_dom,smart_PI3/4_kinase_cat_dom,pfscan_PI3/4_kinase_cat_dom	-	no_errors	PIK3CA	HGNC	ENSG00000121879	tier1	surgery,baseline	154	0	0	55	16	22.54	85	16	15.84
P073	17	11998918	11998919	AG	-	DEL	MAP2K4	ENST00000415385	human	ensembl	67_37l	1	known	frame_shift_del	c.453_454	p.E152fs	1.000:1.000	pfam_Prot_kinase_cat_dom,pfam_Ser-Thr/Tyr_kinase_cat_dom,superfamily_Kinase-like_dom,smart_Ser/Thr_dual-sp_kinase_dom,smart_Tyr_kinase_cat_dom,pfscan_Prot_kinase_cat_dom	pfam_Prot_kinase_cat_dom,pfam_Ser-Thr/Tyr_kinase_cat_dom,superfamily_Kinase-like_dom,smart_Ser/Thr_dual-sp_kinase_dom,smart_Tyr_kinase_cat_dom,pfscan_Prot_kinase_cat_dom	-	no_errors	MAP2K4	HGNC	ENSG00000065559	tier1	surgery,baseline	236	0	0	83	18	17.82	118	19	13.87
P073	17	20919130	20919130	T	C	SNP	USP22	ENST00000261497	human	ensembl	67_37l	-1	known	missense	c.773	p.Y258C	1	pfam_Peptidase_C19,pfscan_Peptidase_C19	pfam_Peptidase_C19,pfam_Znf_UBP,pfscan_Znf_UBP,pfscan_Peptidase_C19	-	no_errors	USP22	HGNC	ENSG00000124422	tier1	surgery,baseline	105	0	0	46	6	11.54	71	13	15.48
P073	X	53622209	53622209	A	C	SNP	HUWE1	ENST00000427052	human	ensembl	67_37l	-1	known	nonstop	c.418	p.*140E	0.896	NULL	pfam_HECT,pfam_WWE-dom,pfam_UBA/transl_elong_EF1B_N,superfamily_HECT,superfamily_UBA-like,smart_UBA/transl_elong_EF1B_N_euk,smart_HECT,pfscan_HECT,pfscan_UBA/transl_elong_EF1B_N_euk,pfscan_WWE-dom	-	no_start_codon:pseudogene:no_stop_codon:bad_bp_length_for_coding_region	HUWE1	HGNC	ENSG00000086758	tier1	baseline	169	0	0	89	10	10	139	0	0
P074	1	148009510	148009510	G	A	SNP	NBPF14	ENST00000310701	human	ensembl	67_37l	-1	known	missense	c.1814	p.A605V	0	pfam_NBPF_dom	pfam_NBPF_dom	-	no_start_codon:pseudogene:no_stop_codon:bad_bp_length_for_coding_region	NBPF14	HGNC	ENSG00000122497	tier1	baseline	44	1	2.22	16	6	27.27	NA	NA	NA
P074	1	213180414	213180414	G	A	SNP	ANGEL2	ENST00000310246	human	ensembl	67_37l	-1	known	silent	c.702	p.V234	0	NULL	pfam_Endo/exonuclease/phosphatase,superfamily_Endo/exonuclease/phosphatase	-	no_errors	ANGEL2	HGNC	ENSG00000174606	tier1	baseline	76	0	0	24	45	65.22	NA	NA	NA
P074	2	152371377	152371377	C	T	SNP	NEB	ENST00000397345	human	ensembl	67_37l	-1	known	silent	c.22971	p.T7657	0.164	pfam_Nebulin_35r-motif,smart_Nebulin_35r-motif,pfscan_Nebulin_35r-motif	pfam_Nebulin_35r-motif,pfam_SH3_domain,pfam_SH3_2,superfamily_SH3_domain,superfamily_Adhesion_dom_bac,superfamily_6-PGluconate_DH_C-like,smart_Nebulin_35r-motif,smart_SH3_domain,pfscan_Nebulin_35r-motif,pfscan_SH3_domain,prints_Nebulin	-	no_errors	NEB	HGNC	ENSG00000183091	tier1	baseline	267	0	0	81	60	42.55	NA	NA	NA
P074	3	180320180	180320180	G	T	SNP	TTC14	ENST00000296015	human	ensembl	67_37l	1	known	missense	c.131	p.G44V	1	NULL	pfam_TPR-1,superfamily_NA-bd_OB-fold-like,smart_TPR_repeat,pfscan_TPR_repeat,pfscan_TPR-contain_dom,pfscan_Rbsml_prot_S1_RNA-bd_dom	-	no_errors	TTC14	HGNC	ENSG00000163728	tier1	baseline	57	0	0	22	9	29.03	NA	NA	NA
P074	16	33961592	33961592	G	T	SNP	LINC00273	ENST00000539813	human	ensembl	67_37l	-1	putative	silent	c.849	p.A283	0.025	NULL	NULL	-	no_errors	LINC00273	HGNC	ENSG00000256642	tier1	baseline	75	0	0	31	4	11.43	NA	NA	NA
P074	19	58718328	58718328	G	A	SNP	ZNF274	ENST00000326804	human	ensembl	67_37l	1	known	silent	c.498	p.Q166	0.004	pfam_Tscrpt_reg_SCAN,superfamily_Retrov_capsid_C,smart_Tscrpt_reg_SCAN,pfscan_Tscrpt_reg_SCAN	pfam_Krueppel-associated_box,pfam_Tscrpt_reg_SCAN,pfam_Znf_C2H2,superfamily_Retrov_capsid_C,superfamily_Krueppel-associated_box,smart_Krueppel-associated_box,smart_Tscrpt_reg_SCAN,smart_Znf_C2H2-like,pfscan_Znf_C2H2,pfscan_Krueppel-associated_box,pfscan_Tscrpt_reg_SCAN	-	no_errors	ZNF274	HGNC	ENSG00000171606	tier1	baseline	48	0	0	23	4	14.81	NA	NA	NA
P075	8	2813195	2813195	G	T	SNP	CSMD1	ENST00000520002	human	ensembl	67_37l	-1	known	missense	c.9913	p.P3305T	0.875	pfam_Sushi_SCR_CCP,superfamily_Complement_control_module,smart_Sushi_SCR_CCP,pfscan_Sushi_SCR_CCP	pfam_CUB,pfam_Sushi_SCR_CCP,superfamily_CUB,superfamily_Complement_control_module,smart_CUB,smart_Sushi_SCR_CCP,pfscan_CUB,pfscan_Sushi_SCR_CCP	-	no_errors	CSMD1	HGNC	ENSG00000183117	tier1	surgery,baseline	218	0	0	54	43	44.33	67	44	39.64
P075	11	69458650	69458650	G	T	SNP	CCND1	ENST00000227507	human	ensembl	67_37l	1	known	missense	c.465	p.M155I	1	superfamily_Cyclin-like,pirsf_Cyclin_A/B/D/E	pfam_Cyclin_N,pfam_Cyclin_C,superfamily_Cyclin-like,smart_Cyclin-like,pirsf_Cyclin_A/B/D/E	-	no_errors	CCND1	HGNC	ENSG00000110092	tier1	surgery	111	0	0	222	18	7.5	224	30	11.81
P075	12	115117381	115117384	AAGG	-	DEL	TBX3	ENST00000257566	human	ensembl	67_37l	-1	known	frame_shift_del	c.793_790	p.P264fs	1.000:1.000:1.000:1.000	pfam_TF_T-box,superfamily_p53-like_TF_DNA-bd,smart_TF_T-box,pfscan_TF_T-box	pfam_TF_T-box,pfam_TBX,superfamily_p53-like_TF_DNA-bd,smart_TF_T-box,pfscan_TF_T-box,prints_TF_T-box	-	no_errors	TBX3	HGNC	ENSG00000135111	tier1	surgery,baseline	227	0	0	64	32	33.33	52	29	35.8
P075	15	33445869	33445869	G	T	SNP	FMN1	ENST00000320930	human	ensembl	67_37l	-1	known	missense	c.1247	p.A416D	0.989	NULL	NULL	-	no_errors	FMN1	HGNC	ENSG00000248905	tier1	surgery	103	0	0	41	0	0	37	4	9.76
P075	16	68853272	68853273	-	T	INS	CDH1	ENST00000379120	human	ensembl	67_37l	1	known	frame_shift_ins	c.1709_1710	p.E572fs	0.009:0.000	pfam_Cadherin,superfamily_Cadherin-like,smart_Cadherin,pfscan_Cadherin	pfam_Cadherin,pfam_Cadherin_cytoplasmic-dom,pfam_Cadherin_pro_dom,superfamily_Cadherin-like,smart_Cadherin,pfscan_Cadherin,prints_Cadherin	-	no_errors	CDH1	HGNC	ENSG00000039068	tier1	surgery,baseline	161	0	0	14	31	68.89	14	19	57.58
P075	19	38590635	38590635	G	A	SNP	SIPA1L3	ENST00000222345	human	ensembl	67_37l	1	known	missense	c.1699	p.A567T	1	NULL	pfam_DUF3401,pfam_Rap_GAP,superfamily_PDZ,smart_PDZ,pfscan_PDZ,pfscan_Rap_GAP	-	no_errors	SIPA1L3	HGNC	ENSG00000105738	tier1	surgery,baseline	149	0	0	30	27	47.37	37	31	45.59
P076	1	152283455	152283455	T	A	SNP	FLG	ENST00000368799	human	ensembl	67_37l	-1	known	nonsense	c.3907	p.R1303*	0	NULL	pfam_Filaggrin,pfam_S100_Ca-bd_sub,pfscan_EF_HAND_2,prints_Filaggrin	-	no_errors	FLG	HGNC	ENSG00000143631	tier1	surgery,baseline	67	0	0	73	15	17.05	138	27	16.36
P076	2	152398005	152398005	G	T	SNP	NEB	ENST00000397345	human	ensembl	67_37l	-1	known	missense	c.20638	p.P6880T	0.992	smart_Nebulin_35r-motif,pfscan_Nebulin_35r-motif	pfam_Nebulin_35r-motif,pfam_SH3_domain,pfam_SH3_2,superfamily_SH3_domain,superfamily_Adhesion_dom_bac,superfamily_6-PGluconate_DH_C-like,smart_Nebulin_35r-motif,smart_SH3_domain,pfscan_Nebulin_35r-motif,pfscan_SH3_domain,prints_Nebulin	-	no_errors	NEB	HGNC	ENSG00000183091	tier1	surgery,baseline	129	0	0	85	37	30.33	116	29	20
P076	3	178921553	178921553	T	A	SNP	PIK3CA	ENST00000263967	human	ensembl	67_37l	1	known	missense	c.1035	p.N345K	1	superfamily_C2_Ca/lipid-bd_dom_CaLB,smart_PI3K_C2	pfam_PInositide-3_kin_accessory_dom,pfam_PI3/4_kinase_cat_dom,pfam_PI3K_ras-bd,pfam_PI3K_C2,pfam_PI3K_p85-bd,superfamily_Kinase-like_dom,superfamily_ARM-type_fold,superfamily_C2_Ca/lipid-bd_dom_CaLB,smart_PI3K_p85-bd,smart_PI3K_ras-bd,smart_PI3K_C2,smart_PInositide-3_kin_accessory_dom,smart_PI3/4_kinase_cat_dom,pfscan_PI3/4_kinase_cat_dom	-	no_errors	PIK3CA	HGNC	ENSG00000121879	tier1	surgery,baseline	80	0	0	37	22	37.29	44	22	33.33
P076	6	26157119	26157119	C	T	SNP	HIST1H1E	ENST00000304218	human	ensembl	67_37l	1	known	silent	c.501	p.A167	1	prints_Histone_H5	pfam_Histone_H1/H5,smart_Histone_H1/H5,prints_Histone_H5	-	no_errors	HIST1H1E	HGNC	ENSG00000168298	tier1	surgery,baseline	43	0	0	13	12	41.38	36	10	21.28
P077	1	155217690	155217690	G	A	SNP	FAM189B	ENST00000361361	human	ensembl	67_37l	-1	known	silent	c.1890	p.C630	0.983	NULL	pfam_CD20-like	-	no_errors	FAM189B	HGNC	ENSG00000160767	tier1	surgery	30	0	0	NA	NA	NA	21	4	16
P077	11	1017507	1017507	G	C	SNP	MUC6	ENST00000421673	human	ensembl	67_37l	-1	known	missense	c.5294	p.S1765C	0.001	NULL	pfam_VWF_type-D,pfam_Unchr_dom_Cys-rich,pfam_TIL_dom,superfamily_TIL_dom,smart_VWF_type-D,smart_Unchr_dom_Cys-rich,smart_VWC_out,smart_Cys_knot_C,pfscan_Cys_knot_C	-	no_errors	MUC6	HGNC	ENSG00000184956	tier1	surgery	402	0	0	NA	NA	NA	129	25	16.23
P077	11	51411698	51411698	G	T	SNP	OR4A5	ENST00000319760	human	ensembl	67_37l	-1	known	missense	c.698	p.A233D	0.975	pfam_7TM_GPCR_Rhodpsn,pfscan_GPCR_Rhodpsn_supfam,prints_Olfact_rcpt	pfam_7TM_GPCR_Rhodpsn,pfscan_GPCR_Rhodpsn_supfam,prints_Olfact_rcpt,prints_7TM_GPCR_Rhodpsn	-	no_errors	OR4A5	HGNC	ENSG00000221840	tier1	surgery	229	3	1.29	NA	NA	NA	82	31	27.43
P078	2	169997024	169997025	-	G	INS	LRP2	ENST00000263816	human	ensembl	67_37l	-1	known	frame_shift_ins	c.13140_13139	p.C4381fs	1.000:1.000	superfamily_Growth_fac_rcpt,smart_EGF-like,pfscan_EG-like_dom	pfam_LDrepeatLR_classA_rpt,pfam_LDLR_classB_rpt,superfamily_Growth_fac_rcpt,superfamily_LDrepeatLR_classA_rpt,superfamily_TIL_dom,smart_LDrepeatLR_classA_rpt,smart_EGF-like,smart_EGF-like_Ca-bd,smart_LDLR_classB_rpt,pfscan_EG-like_dom,pfscan_LDrepeatLR_classA_rpt,pfscan_LDLR_classB_rpt	-	no_errors	LRP2	HGNC	ENSG00000081479	tier1	baseline	89	0	0	74	7	8.64	NA	NA	NA
P078	3	178936091	178936091	G	A	SNP	PIK3CA	ENST00000263967	human	ensembl	67_37l	1	known	missense	c.1633	p.E545K	1	pfam_PInositide-3_kin_accessory_dom,superfamily_ARM-type_fold,smart_PInositide-3_kin_accessory_dom	pfam_PInositide-3_kin_accessory_dom,pfam_PI3/4_kinase_cat_dom,pfam_PI3K_ras-bd,pfam_PI3K_C2,pfam_PI3K_p85-bd,superfamily_Kinase-like_dom,superfamily_ARM-type_fold,superfamily_C2_Ca/lipid-bd_dom_CaLB,smart_PI3K_p85-bd,smart_PI3K_ras-bd,smart_PI3K_C2,smart_PInositide-3_kin_accessory_dom,smart_PI3/4_kinase_cat_dom,pfscan_PI3/4_kinase_cat_dom	-	no_errors	PIK3CA	HGNC	ENSG00000121879	tier1	baseline	139	0	0	48	7	12.73	NA	NA	NA
P078	4	183721356	183721356	C	T	SNP	ODZ3	ENST00000406950	human	ensembl	67_37l	1	known	missense	c.7952	p.T2651M	1	NULL	pfam_Ten_N,pfam_EGF_extracell,superfamily_CarboxyPept-like_regulatory,superfamily_Cyt_c_dom,smart_EGF-like,pfscan_EG-like_dom,tigrfam_YD,tigrfam_Rhs_assc_core	-	no_errors	ODZ3	HGNC	ENSG00000218336	tier1	baseline	39	0	0	27	10	27.03	NA	NA	NA
P078	7	38279663	38279663	T	C	SNP	TRGC2	ENST00000436911	human	ensembl	67_37l	-1	known	silent	c.531	p.L177	0.131	NULL	pfam_Ig_C1-set,smart_Ig_C1-set,pfscan_Ig-like	-	no_start_codon:pseudogene:no_stop_codon:bad_bp_length_for_coding_region	TRGC2	HGNC	ENSG00000227191	tier1	baseline	47	0	0	32	4	11.11	NA	NA	NA
P078	10	29777562	29777562	G	A	SNP	SVIL	ENST00000355867	human	ensembl	67_37l	-1	known	missense	c.4316	p.P1439L	1	NULL	pfam_Gelsolin_dom,pfam_Villin_headpiece,superfamily_Villin_headpiece,smart_Gelsolin,smart_Villin_headpiece,prints_Gelsolin,pfscan_Villin_headpiece	-	no_errors	SVIL	HGNC	ENSG00000197321	tier1	baseline	132	0	0	95	19	16.67	NA	NA	NA
P078	11	89531764	89531764	T	C	SNP	TRIM49	ENST00000329758	human	ensembl	67_37l	-1	known	missense	c.893	p.N298S	0.001	superfamily_ConA-like_lec_gl,prints_Butyrophylin,pfscan_B30.2/SPRY	pfam_SPRY_rcpt,pfam_Znf_B-box,superfamily_ConA-like_lec_gl,superfamily_Lambda_DNA-bd,smart_Znf_RING,smart_Znf_B-box,smart_SPla/RYanodine_receptor_subgr,prints_Butyrophylin,pfscan_B30.2/SPRY,pfscan_Znf_B-box,pfscan_Znf_RING	-	no_errors	TRIM49	HGNC	ENSG00000168930	tier1	baseline	131	1	0.76	56	7	11.11	NA	NA	NA
P078	19	12126380	12126380	G	-	DEL	ZNF433	ENST00000344980	human	ensembl	67_37l	-1	known	frame_shift_del	c.1302	p.S435fs	0	pfam_Znf_C2H2,smart_Znf_C2H2-like,pfscan_Znf_C2H2	pfam_Znf_C2H2,pfam_Krueppel-associated_box,superfamily_Krueppel-associated_box,smart_Krueppel-associated_box,smart_Znf_C2H2-like,pfscan_Znf_C2H2,pfscan_Krueppel-associated_box	-	no_errors	ZNF433	HGNC	ENSG00000197647	tier1	baseline	31	0	0	6	2	25	NA	NA	NA
P079	1	242042392	242042392	C	G	SNP	EXO1	ENST00000348581	human	ensembl	67_37l	1	known	nonsense	c.1856	p.S619*	0.985	NULL	pfam_XPG/RAD2_endonuclease,pfam_XPG_DNA_repair_N,superfamily_5-3_exonuclease_C,smart_XPG_DNA_repair_N,smart_XPG/RAD2_endonuclease,smart_HhH2,prints_XPGC_Rad_DNA_repair	-	no_errors	EXO1	HGNC	ENSG00000174371	tier1	baseline	79	0	0	89	11	11	97	0	0
P079	3	178921553	178921553	T	A	SNP	PIK3CA	ENST00000263967	human	ensembl	67_37l	1	known	missense	c.1035	p.N345K	1	superfamily_C2_Ca/lipid-bd_dom_CaLB,smart_PI3K_C2	pfam_PInositide-3_kin_accessory_dom,pfam_PI3/4_kinase_cat_dom,pfam_PI3K_ras-bd,pfam_PI3K_C2,pfam_PI3K_p85-bd,superfamily_Kinase-like_dom,superfamily_ARM-type_fold,superfamily_C2_Ca/lipid-bd_dom_CaLB,smart_PI3K_p85-bd,smart_PI3K_ras-bd,smart_PI3K_C2,smart_PInositide-3_kin_accessory_dom,smart_PI3/4_kinase_cat_dom,pfscan_PI3/4_kinase_cat_dom	-	no_errors	PIK3CA	HGNC	ENSG00000121879	tier1	surgery,baseline	134	0	0	52	18	25.71	55	10	15.15
P079	3	178938934	178938934	G	A	SNP	PIK3CA	ENST00000263967	human	ensembl	67_37l	1	known	missense	c.2176	p.E726K	1	superfamily_Kinase-like_dom	pfam_PInositide-3_kin_accessory_dom,pfam_PI3/4_kinase_cat_dom,pfam_PI3K_ras-bd,pfam_PI3K_C2,pfam_PI3K_p85-bd,superfamily_Kinase-like_dom,superfamily_ARM-type_fold,superfamily_C2_Ca/lipid-bd_dom_CaLB,smart_PI3K_p85-bd,smart_PI3K_ras-bd,smart_PI3K_C2,smart_PInositide-3_kin_accessory_dom,smart_PI3/4_kinase_cat_dom,pfscan_PI3/4_kinase_cat_dom	-	no_errors	PIK3CA	HGNC	ENSG00000121879	tier1	surgery,baseline	117	0	0	52	15	22.39	39	29	42.65
P079	7	151167707	151167707	C	T	SNP	RHEB	ENST00000262187	human	ensembl	67_37l	-1	known	missense	c.412	p.A138T	1	pfam_Small_GTPase,pfam_ProtSyn_GTP-bd,smart_Small_GTPase_Ras,smart_Small_GTPase_Rab_type,smart_Small_GTPase_Rho,tigrfam_Small_GTP-bd_dom	pfam_Small_GTPase,pfam_MIRO-like,pfam_Small_GTPase_ARF/SAR,pfam_ProtSyn_GTP-bd,smart_Small_GTPase_Ras,smart_Small_GTPase_Rab_type,smart_Small_GTPase_Rho,prints_Small_GTPase,tigrfam_Small_GTP-bd_dom	-	no_errors	RHEB	HGNC	ENSG00000106615	tier1	surgery,baseline	247	0	0	75	28	27.18	105	31	22.79
P079	7	151892994	151892994	G	C	SNP	MLL3	ENST00000355193	human	ensembl	67_37l	-1	known	nonsense	c.4376	p.S1459*	1	NULL	pfam_Znf_PHD-finger,pfam_SET_dom,pfam_FYrich_C,pfam_FYrich_N,superfamily_Znf_FYVE_PHD,superfamily_HMG_superfamily,smart_Znf_PHD,smart_Znf_RING,smart_HMG_superfamily,smart_FYrich_N_subgr,smart_FYrich_C_subgr,smart_SET_dom,smart_Post-SET_dom,pfscan_SET_dom,pfscan_Post-SET_dom,pfscan_Znf_DHHC_palmitoyltrfase,pfscan_Znf_PHD-finger,pfscan_Znf_RING	-	no_errors	MLL3	HGNC	ENSG00000055609	tier1	baseline	190	0	0	64	16	20	117	0	0
P079	8	72935244	72935244	G	C	SNP	TRPA1	ENST00000262209	human	ensembl	67_37l	-1	known	missense	c.3257	p.S1086C	0.994	NULL	pfam_Ankyrin_rpt,pfam_Ion_trans,superfamily_Ankyrin_rpt-contain_dom,smart_Ankyrin_rpt,pfscan_Ankyrin_rpt,pfscan_Ankyrin_rpt-contain_dom,prints_Ankyrin_rpt	-	no_errors	TRPA1	HGNC	ENSG00000104321	tier1	baseline	153	0	0	67	12	15.19	77	0	0
P079	10	8106058	8106058	T	A	SNP	GATA3	ENST00000379328	human	ensembl	67_37l	1	known	missense	c.881	p.M294K	1	pfam_Znf_GATA,smart_Znf_GATA,pirsf_TF_GATA-1/2/3,pfscan_Znf_GATA,prints_Znf_GATA	pfam_Znf_GATA,smart_Znf_GATA,pirsf_TF_GATA-1/2/3,pfscan_Znf_GATA,prints_Znf_GATA	-	no_errors	GATA3	HGNC	ENSG00000107485	tier1	surgery,baseline	118	0	0	50	22	30.56	52	17	24.29
P079	11	108155036	108155036	G	A	SNP	ATM	ENST00000278616	human	ensembl	67_37l	1	known	missense	c.3829	p.E1277K	0.946	superfamily_ARM-type_fold	pfam_PIK-rel_kinase_FAT,pfam_PI3/4_kinase_cat_dom,pfam_TAN,pfam_FATC,superfamily_Kinase-like_dom,superfamily_ARM-type_fold,smart_PI3/4_kinase_cat_dom,pfscan_PIK_FAT,pfscan_FATC,pfscan_PI3/4_kinase_cat_dom	-	no_errors	ATM	HGNC	ENSG00000149311	tier1	baseline	125	0	0	62	24	27.91	98	0	0
P079	12	52946718	52946718	G	C	SNP	KRT71	ENST00000267119	human	ensembl	67_37l	-1	known	silent	c.144	p.L48	0.826	NULL	pfam_F,superfamily_Prefoldin,prints_Keratin_II	-	no_errors	KRT71	HGNC	ENSG00000139648	tier1	baseline	33	0	0	23	5	17.86	18	0	0
P079	12	53491664	53491664	G	A	SNP	IGFBP6	ENST00000301464	human	ensembl	67_37l	1	known	missense	c.163	p.E55K	0.003	pfam_IGFBP-like,smart_IGFBP-like	pfam_Thyroglobulin_1,pfam_IGFBP-like,superfamily_Thyroglobulin_1,superfamily_Growth_fac_rcpt,smart_IGFBP-like,smart_Thyroglobulin_1,pfscan_Thyroglobulin_1,prints_IGFBP_1-6_chordata,prints_IGFBP-6	-	no_errors	IGFBP6	HGNC	ENSG00000167779	tier1	surgery	38	0	0	19	0	0	22	4	15.38
P079	12	70189094	70189094	G	A	SNP	RAB3IP	ENST00000550647	human	ensembl	67_37l	1	putative	missense	c.526	p.D176N	1	NULL	pfam_Sec2p	-	no_start_codon:pseudogene:no_stop_codon:bad_bp_length_for_coding_region	RAB3IP	HGNC	ENSG00000127328	tier1	baseline	108	0	0	40	10	20	54	0	0
P079	X	32430296	32430297	-	A	INS	DMD	ENST00000378682	human	ensembl	67_37l	-1	known	frame_shift_ins	c.31_30	p.P10fs	0.000:0.005	pirsf_Dystrophin/utrophin	pirsf_Dystrophin/utrophin,pfam_Spectrin_repeat,pfam_EF-hand_dom_typ1,pfam_EF-hand_dom_typ2,pfam_Znf_ZZ,pfam_WW_Rsp5_WWP,superfamily_WW_Rsp5_WWP,smart_Spectrin/alpha-actinin,smart_WW_Rsp5_WWP,smart_Znf_ZZ,pfscan_WW_Rsp5_WWP,pfscan_Znf_ZZ	-	no_stop_codon	DMD	HGNC	ENSG00000198947	tier1	baseline	158	0	0	67	7	9.46	100	0	0
P080	1	157062558	157062558	G	T	SNP	ETV3L	ENST00000454449	human	ensembl	67_37l	-1	known	silent	c.969	p.G323	0.006	NULL	pfam_Ets,smart_Ets,prints_Ets,pfscan_Ets	-	no_errors	ETV3L	HGNC	ENSG00000253831	tier1	surgery	106	0	0	139	0	0	78	17	17.89
P080	1	228452042	228452042	A	T	SNP	OBSCN	ENST00000422127	human	ensembl	67_37l	1	known	missense	c.4811	p.Y1604F	1	pfam_Ig_I-set,pfam_Immunoglobulin,smart_Ig_sub,smart_Ig_sub2,pfscan_Ig-like	pfam_Ig_I-set,pfam_Immunoglobulin,pfam_Ig_V-set,pfam_Prot_kinase_cat_dom,pfam_Ser-Thr/Tyr_kinase_cat_dom,pfam_Fibronectin_type3,pfam_DH-domain,pfam_IQ_motif_EF-hand-BS,superfamily_Kinase-like_dom,superfamily_DH-domain,superfamily_Fibronectin_type3,superfamily_SH3_domain,smart_Ig_sub,smart_Ig_sub2,smart_Ig_V-set_subgr,smart_Fibronectin_type3,smart_IQ_motif_EF-hand-BS,smart_DH-domain,smart_Pleckstr…	-	no_errors	OBSCN	HGNC	ENSG00000154358	tier1	surgery,baseline	81	0	0	65	37	36.27	50	18	25.71
P080	2	220342693	220342693	C	A	SNP	SPEG	ENST00000312358	human	ensembl	67_37l	1	novel	missense	c.4893	p.F1631L	1	pfam_Prot_kinase_cat_dom,pfam_Ser-Thr/Tyr_kinase_cat_dom,superfamily_Kinase-like_dom,smart_Ser/Thr_dual-sp_kinase_dom,pfscan_Prot_kinase_cat_dom	pfam_Ig_I-set,pfam_Prot_kinase_cat_dom,pfam_Ser-Thr/Tyr_kinase_cat_dom,superfamily_Kinase-like_dom,superfamily_Fibronectin_type3,smart_Ig_sub,smart_Ig_sub2,smart_Fibronectin_type3,smart_Ser/Thr_dual-sp_kinase_dom,smart_Tyr_kinase_cat_dom,pfscan_Fibronectin_type3,pfscan_Prot_kinase_cat_dom,pfscan_Ig-like	-	no_errors	SPEG	HGNC	ENSG00000072195	tier1	surgery	104	0	0	63	3	4.55	61	7	10.29
P080	4	183600901	183600901	G	A	SNP	ODZ3	ENST00000406950	human	ensembl	67_37l	1	known	missense	c.1409	p.R470Q	0.97	NULL	pfam_Ten_N,pfam_EGF_extracell,superfamily_CarboxyPept-like_regulatory,superfamily_Cyt_c_dom,smart_EGF-like,pfscan_EG-like_dom,tigrfam_YD,tigrfam_Rhs_assc_core	-	no_errors	ODZ3	HGNC	ENSG00000218336	tier1	surgery,baseline	106	0	0	76	27	26.21	88	11	11
P080	5	140168138	140168138	C	T	SNP	PCDHA1	ENST00000504120	human	ensembl	67_37l	1	known	missense	c.2263	p.R755W	0.373	NULL	pfam_Cadherin,pfam_Cadherin_N,superfamily_Cadherin-like,smart_Cadherin,pfscan_Cadherin,prints_Cadherin	-	no_errors	PCDHA1	HGNC	ENSG00000204970	tier1	surgery,baseline	65	0	0	56	11	16.42	39	7	15.22
P080	7	27202965	27202966	-	C	INS	MIR196B	ENST00000487384	human	ensembl	67_37l	-1	putative	rna	NULL	NULL	1.000:0.997	-	-	-	no_errors	RP1-170O19.21	Clone_based_vega_gene	ENSG00000257667	tier1	surgery,baseline	200	1	0.5	100	23	18.7	138	14	9.21
P080	7	48511178	48511178	G	A	SNP	ABCA13	ENST00000453246	human	ensembl	67_37l	1	known	missense	c.1753	p.G585R	0.953	NULL	pfam_ABC_transporter-like,smart_AAA+_ATPase,pfscan_ABC_transporter-like	-	no_start_codon:pseudogene:no_stop_codon:bad_bp_length_for_coding_region	ABCA13	HGNC	ENSG00000179869	tier1	baseline	207	0	0	156	24	13.33	167	18	9.73
P080	7	149571046	149571046	T	C	SNP	ATP6V0E2	ENST00000421974	human	ensembl	67_37l	1	known	silent	c.39	p.G13	0	NULL	pfam_ATPase_V0-cplx_esu	-	no_errors	ATP6V0E2	HGNC	ENSG00000171130	tier1	surgery,baseline	42	0	0	31	6	15	17	4	18.18
P080	8	82741706	82741706	C	G	SNP	SNX16	ENST00000345957	human	ensembl	67_37l	-1	known	missense	c.421	p.V141L	0.998	pfam_Phox,superfamily_Phox,smart_Phox,pfscan_Phox	pfam_Phox,superfamily_Phox,smart_Phox,pfscan_Phox	-	no_errors	SNX16	HGNC	ENSG00000104497	tier1	surgery,baseline	315	0	0	310	65	17.33	278	37	11.75
P080	10	29822274	29822274	G	A	SNP	SVIL	ENST00000355867	human	ensembl	67_37l	-1	known	missense	c.1022	p.S341L	0.992	NULL	pfam_Gelsolin_dom,pfam_Villin_headpiece,superfamily_Villin_headpiece,smart_Gelsolin,smart_Villin_headpiece,prints_Gelsolin,pfscan_Villin_headpiece	-	no_errors	SVIL	HGNC	ENSG00000197321	tier1	surgery,baseline	162	0	0	77	29	27.1	100	17	14.53
P080	11	85445742	85445742	A	T	SNP	SYTL2	ENST00000316356	human	ensembl	67_37l	-1	known	silent	c.630	p.T210	0.016	NULL	pfam_C2_Ca-dep,superfamily_C2_Ca/lipid-bd_dom_CaLB,superfamily_Znf_FYVE_PHD,smart_C2_Ca-dep,pfscan_C2_membr_targeting,pfscan_Rab-bd_domain	-	no_errors	SYTL2	HGNC	ENSG00000137501	tier1	surgery,baseline	261	0	0	210	59	21.77	230	37	13.86
P080	12	86374058	86374058	C	T	SNP	MGAT4C	ENST00000393205	human	ensembl	67_37l	-1	known	missense	c.533	p.R178H	1	pfam_Glyco_transf_54	pfam_Glyco_transf_54,superfamily_LSM-related_domain	-	no_errors	MGAT4C	HGNC	ENSG00000182050	tier1	baseline	181	0	0	109	27	19.85	144	15	9.43
P080	15	45660326	45660326	C	T	SNP	GATM	ENST00000396659	human	ensembl	67_37l	-1	known	missense	c.617	p.R206H	1	NULL	NULL	-	no_errors	GATM	HGNC	ENSG00000171766	tier1	surgery,baseline	286	0	0	70	60	46.15	145	39	21.2
P080	17	7577121	7577121	G	A	SNP	TP53	ENST00000269305	human	ensembl	67_37l	-1	known	missense	c.817	p.R273C	0.83	pfam_p53_DNA-bd,superfamily_p53-like_TF_DNA-bd,prints_p53_tumour_suppressor	pfam_p53_DNA-bd,pfam_p53_tetrameristn,pfam_p53_transactivation_domain,superfamily_p53-like_TF_DNA-bd,superfamily_p53_tetrameristn,prints_p53_tumour_suppressor	-	no_errors	TP53	HGNC	ENSG00000141510	tier1	surgery,baseline	100	0	0	17	42	71.19	28	24	46.15
P080	21	33719572	33719572	C	T	SNP	URB1	ENST00000382751	human	ensembl	67_37l	-1	known	silent	c.3561	p.L1187	0.999	NULL	pfam_Npa1,superfamily_ARM-type_fold	-	no_errors	URB1	HGNC	ENSG00000142207	tier1	baseline	16	0	0	14	6	30	8	2	20
P080	21	34787247	34787247	C	T	SNP	IFNGR2	ENST00000290219	human	ensembl	67_37l	1	known	silent	c.126	p.N42	0.008	superfamily_Fibronectin_type3	pfam_Interferon_alpha/beta_rcpt_bsu,pfam_Fibronectin_type3,superfamily_Fibronectin_type3,pfscan_Fibronectin_type3	-	no_errors	IFNGR2	HGNC	ENSG00000159128	tier1	surgery,baseline	124	0	0	51	34	40	64	15	18.99
P081	3	183551359	183551359	C	T	SNP	PARL	ENST00000317096	human	ensembl	67_37l	-1	known	missense	c.949	p.A317T	1	pfam_Peptidase_S54_rhomboid_dom	pfam_Peptidase_S54_rhomboid_dom	-	no_errors	PARL	HGNC	ENSG00000175193	tier1	baseline	87	0	0	29	11	27.5	64	1	1.54
P081	7	149571046	149571046	T	C	SNP	ATP6V0E2	ENST00000421974	human	ensembl	67_37l	1	known	silent	c.39	p.G13	0	NULL	pfam_ATPase_V0-cplx_esu	-	no_errors	ATP6V0E2	HGNC	ENSG00000171130	tier1	baseline	15	0	0	20	8	28.57	30	0	0
P081	12	115120659	115120662	AACT	-	DEL	TBX3	ENST00000257566	human	ensembl	67_37l	-1	known	frame_shift_del	c.347_344	p.Q115fs	1.000:1.000:0.999:1.000	pfam_TF_T-box,superfamily_p53-like_TF_DNA-bd,smart_TF_T-box,pfscan_TF_T-box	pfam_TF_T-box,pfam_TBX,superfamily_p53-like_TF_DNA-bd,smart_TF_T-box,pfscan_TF_T-box,prints_TF_T-box	-	no_errors	TBX3	HGNC	ENSG00000135111	tier1	surgery	44	0	0	17	9	34.62	21	18	46.15
P081	14	23103559	23103559	C	T	SNP	OR6J1	ENST00000540461	human	ensembl	67_37l	-1	known	missense	c.158	p.R53H	0.783	pfam_7TM_GPCR_Rhodpsn,pfam_7TM_GPCR_olfarory/Srsx,pfscan_GPCR_Rhodpsn_supfam	pfam_7TM_GPCR_Rhodpsn,pfam_7TM_GPCR_olfarory/Srsx,pfscan_GPCR_Rhodpsn_supfam,prints_Olfact_rcpt,prints_7TM_GPCR_Rhodpsn	-	no_errors	OR6J1	HGNC	ENSG00000255804	tier1	surgery	121	0	0	102	1	0.97	74	18	19.57
P081	17	11998928	11998928	C	T	SNP	MAP2K4	ENST00000415385	human	ensembl	67_37l	1	known	nonsense	c.463	p.Q155*	1	pfam_Prot_kinase_cat_dom,pfam_Ser-Thr/Tyr_kinase_cat_dom,superfamily_Kinase-like_dom,smart_Ser/Thr_dual-sp_kinase_dom,smart_Tyr_kinase_cat_dom,pfscan_Prot_kinase_cat_dom	pfam_Prot_kinase_cat_dom,pfam_Ser-Thr/Tyr_kinase_cat_dom,superfamily_Kinase-like_dom,smart_Ser/Thr_dual-sp_kinase_dom,smart_Tyr_kinase_cat_dom,pfscan_Prot_kinase_cat_dom	-	no_errors	MAP2K4	HGNC	ENSG00000065559	tier1	surgery,baseline	231	0	0	24	42	63.64	24	35	59.32
P082	1	228528214	228528214	C	T	SNP	OBSCN	ENST00000422127	human	ensembl	67_37l	1	known	missense	c.17423	p.A5808V	0.002	pfam_DH-domain,superfamily_DH-domain,smart_DH-domain,pfscan_DH-domain	pfam_Ig_I-set,pfam_Immunoglobulin,pfam_Ig_V-set,pfam_Prot_kinase_cat_dom,pfam_Ser-Thr/Tyr_kinase_cat_dom,pfam_Fibronectin_type3,pfam_DH-domain,pfam_IQ_motif_EF-hand-BS,superfamily_Kinase-like_dom,superfamily_DH-domain,superfamily_Fibronectin_type3,superfamily_SH3_domain,smart_Ig_sub,smart_Ig_sub2,smart_Ig_V-set_subgr,smart_Fibronectin_type3,smart_IQ_motif_EF-hand-BS,smart_DH-domain,smart_Pleckstr…	-	no_errors	OBSCN	HGNC	ENSG00000154358	tier1	surgery,baseline	27	0	0	18	13	40.62	26	13	33.33
P082	14	38061223	38061228	TCTCGA	-	DEL	FOXA1	ENST00000250448	human	ensembl	67_37l	-1	known	in_frame_del	c.766_761	p.FEN254in_frame_delY	1.000:1.000:1.000:1.000:1.000:1.000	pfam_TF_fork_head,smart_TF_fork_head,pfscan_TF_fork_head	pfam_TF_fork_head,pfam_Fork-head_N,pfam_Forkhead_box_C,smart_TF_fork_head,prints_TF_fork_head,pfscan_TF_fork_head	-	no_errors	FOXA1	HGNC	ENSG00000129514	tier1	surgery,baseline	NA	NA	NA	NA	NA	NA	NA	NA	NA
P082	X	53619486	53619486	G	A	SNP	HUWE1	ENST00000262854	human	ensembl	67_37l	-1	known	nonsense	c.3844	p.R1282*	1	NULL	pfam_E3_Ub_ligase_DUF913,pfam_HECT,pfam_E3_Ub_ligase_DUF908,pfam_WWE-dom,pfam_UBA/transl_elong_EF1B_N,superfamily_HECT,superfamily_UBA-like,superfamily_ARM-type_fold,smart_UBA/transl_elong_EF1B_N_euk,smart_HECT,pfscan_HECT,pfscan_UBA/transl_elong_EF1B_N_euk,pfscan_WWE-dom	-	no_errors	HUWE1	HGNC	ENSG00000086758	tier1	baseline	120	0	0	95	14	12.84	74	0	0
P083	1	186097265	186097265	C	T	SNP	HMCN1	ENST00000271588	human	ensembl	67_37l	1	known	missense	c.12746	p.T4249I	0.995	pfam_Ig_I-set,smart_Ig_sub,pfscan_Ig-like	pfam_Ig_I-set,pfam_Immunoglobulin,pfam_Ig_V-set,pfam_G2_nidogen/fibulin_G2F,pfam_EGF-like_Ca-bd,pfam_Thrombospondin_1_rpt,superfamily_Green_fluorescent_prot-like,superfamily_Thrombospondin_1_rpt,superfamily_Growth_fac_rcpt,superfamily_Cadherin-like,smart_Ig_sub,smart_Ig_sub2,smart_Ig_V-set_subgr,smart_Thrombospondin_1_rpt,smart_G2_nidogen/fibulin_G2F,smart_EGF-like_Ca-bd,smart_EGF-like,pfscan_EG-…	-	no_errors	HMCN1	HGNC	ENSG00000143341	tier1	surgery,baseline	113	0	0	67	14	17.28	72	24	25
P083	6	36098379	36098379	A	G	SNP	MAPK13	ENST00000211287	human	ensembl	67_37l	1	known	missense	c.20	p.K7R	0.049	superfamily_Kinase-like_dom	pfam_Prot_kinase_cat_dom,pfam_Ser-Thr/Tyr_kinase_cat_dom,superfamily_Kinase-like_dom,smart_Ser/Thr_dual-sp_kinase_dom,smart_Tyr_kinase_cat_dom,pfscan_Prot_kinase_cat_dom,prints_MAPK_p38,prints_JNK_MAPK	-	no_errors	MAPK13	HGNC	ENSG00000156711	tier1	baseline	53	0	0	25	4	13.79	52	0	0
P083	6	76599857	76599858	-	A	INS	MYO6	ENST00000428345	human	ensembl	67_37l	1	known	frame_shift_ins	c.2742_2743	p.Q917fs	1.000:1.000	NULL	pfam_Myosin_head_motor_dom,smart_Myosin_head_motor_dom,prints_Myosin_head_motor_dom	-	no_errors	MYO6	HGNC	ENSG00000196586	tier1	baseline	76	0	0	43	7	14	47	0	0
P083	11	100226944	100226944	C	-	DEL	CNTN5	ENST00000279463	human	ensembl	67_37l	1	known	frame_shift_del	c.3296	p.W1100fs	0.794	NULL	pfam_Ig_I-set,pfam_Fibronectin_type3,pfam_Immunoglobulin,pfam_Ig_V-set,superfamily_Fibronectin_type3,smart_Ig_sub,smart_Ig_sub2,smart_Fibronectin_type3,pfscan_Fibronectin_type3,pfscan_Ig-like	-	no_errors	CNTN5	HGNC	ENSG00000149972	tier1	surgery,baseline	187	0	0	111	48	30.19	111	32	22.38
P083	19	39037100	39037100	G	T	SNP	RYR1	ENST00000359596	human	ensembl	67_37l	1	known	nonsense	c.12028	p.E4010*	0.995	NULL	pfam_Ca-rel_channel,pfam_Ryanodine_rcpt,pfam_Ryanrecept_TM4-6,pfam_SPRY_rcpt,pfam_Ins145_P3_rcpt,pfam_MIR,pfam_RIH_assoc-dom,pfam_Ion_trans,superfamily_MIR,superfamily_ConA-like_lec_gl,superfamily_MG_RAP_rcpt_1,smart_MIR_motif,smart_SPla/RYanodine_receptor_subgr,prints_Ryan_recept,pfscan_B30.2/SPRY,pfscan_MIR_motif	-	no_errors	RYR1	HGNC	ENSG00000196218	tier1	surgery	60	0	0	44	1	2.22	39	4	9.09
P084	1	17085614	17085614	G	A	SNP	MST1P9	ENST00000334998	human	ensembl	67_37l	-1	known	silent	c.1107	p.T369	1	pfam_Kringle,superfamily_Kringle-like,smart_Kringle,pfscan_Kringle	pfam_Kringle,pfam_Peptidase_S1_S6,pfam_PAN-1_domain,superfamily_Pept_cys/ser_Trypsin-like,superfamily_Kringle-like,smart_Pan_app,smart_Kringle,smart_Peptidase_S1_S6,prints_Kringle,pfscan_Pan_app,pfscan_Kringle,pfscan_Peptidase_S1_S6	-	no_errors	MST1P9	HGNC	ENSG00000186715	tier1	baseline	26	0	0	17	4	19.05	23	4	14.81
P084	1	27056160	27056160	C	T	SNP	ARID1A	ENST00000324856	human	ensembl	67_37l	1	known	nonsense	c.1156	p.Q386*	1	NULL	pfam_DUF3518,pfam_ARID/BRIGHT_DNA-bd,superfamily_ARID/BRIGHT_DNA-bd,superfamily_ARM-type_fold,smart_ARID/BRIGHT_DNA-bd,pfscan_ARID/BRIGHT_DNA-bd	-	no_errors	ARID1A	HGNC	ENSG00000117713	tier1	surgery,baseline	43	0	0	22	11	33.33	24	11	31.43
P084	9	8504382	8504382	C	T	SNP	PTPRD	ENST00000356435	human	ensembl	67_37l	-1	known	silent	c.1701	p.G567	0.969	pfam_Fibronectin_type3,superfamily_Fibronectin_type3,smart_Ig_sub,smart_Fibronectin_type3,pfscan_Fibronectin_type3	pfam_Tyr_Pase_rcpt/non-rcpt,pfam_Fibronectin_type3,pfam_Ig_I-set,superfamily_Fibronectin_type3,smart_Ig_sub,smart_Ig_sub2,smart_Fibronectin_type3,smart_Tyr_Pase_rcpt/non-rcpt,smart_Tyr_Pase_cat,prints_Tyr_Pase_rcpt/non-rcpt,pfscan_Fibronectin_type3,pfscan_Tyr/Dual-specificity_Pase,pfscan_Tyr_Pase_rcpt/non-rcpt,pfscan_Ig-like	-	no_errors	PTPRD	HGNC	ENSG00000153707	tier1	baseline	167	0	0	75	43	36.44	118	7	5.6
P084	17	7578552	7578552	G	C	SNP	TP53	ENST00000269305	human	ensembl	67_37l	-1	known	nonsense	c.378	p.Y126*	1	pfam_p53_DNA-bd,superfamily_p53-like_TF_DNA-bd,prints_p53_tumour_suppressor	pfam_p53_DNA-bd,pfam_p53_tetrameristn,pfam_p53_transactivation_domain,superfamily_p53-like_TF_DNA-bd,superfamily_p53_tetrameristn,prints_p53_tumour_suppressor	-	no_errors	TP53	HGNC	ENSG00000141510	tier1	baseline	30	0	0	10	6	37.5	11	6	35.29
P084	18	49089	49089	C	T	SNP	ENSG00000173213	ENST00000573909	human	ensembl	67_37l	-1	putative	missense	c.130	p.A44T	0.013	smart_Tubulin_FtsZ_GTPase	pfam_Tubulin/FtsZ_2-layer-sand-dom,pfam_Tubulin_FtsZ_GTPase,superfamily_Tub_FtsZ_C,superfamily_Tubulin_FtsZ_GTPase,smart_Tubulin_FtsZ_GTPase,smart_Tubulin/FtsZ_2-layer-sand-dom,prints_Beta_tubulin,prints_Tubulin,prints_Epsilon_tubulin,prints_Gamma_tubulin,prints_Delta_tubulin	-	no_errors	RP11-683L23.1	Clone_based_vega_gene	ENSG00000173213	tier1	baseline	49	0	0	43	5	10.42	40	3	6.98
P084	21	36252856	36252857	-	T	INS	RUNX1	ENST00000300305	human	ensembl	67_37l	-1	known	frame_shift_ins	c.506_505	p.R169fs	1.000:0.998	pfam_AML1/Runt_N,superfamily_p53-like_TF_DNA-bd,pirsf_TF_Runt-rel_RUNX,prints_AML1_Runt,pfscan_AML1/Runt_N	pfam_AML1/Runt_N,pfam_RunxI,superfamily_p53-like_TF_DNA-bd,pirsf_TF_Runt-rel_RUNX,prints_AML1_Runt,pfscan_AML1/Runt_N	-	no_errors	RUNX1	HGNC	ENSG00000159216	tier1	surgery,baseline	134	0	0	70	41	36.94	100	28	21.88
P086	1	16259661	16259661	C	G	SNP	SPEN	ENST00000375759	human	ensembl	67_37l	1	known	nonsense	c.6926	p.S2309*	0.878	NULL	pfam_RRM_dom,pfam_SPOC_C,superfamily_SPOC-like,smart_RRM_dom,pfscan_SPOC_met,pfscan_RRM_dom	-	no_errors	SPEN	HGNC	ENSG00000065526	tier1	surgery,baseline	35	0	0	32	9	21.95	20	12	37.5
P086	1	27106099	27106099	G	T	SNP	ARID1A	ENST00000324856	human	ensembl	67_37l	1	known	nonsense	c.5710	p.E1904*	1	NULL	pfam_DUF3518,pfam_ARID/BRIGHT_DNA-bd,superfamily_ARID/BRIGHT_DNA-bd,superfamily_ARM-type_fold,smart_ARID/BRIGHT_DNA-bd,pfscan_ARID/BRIGHT_DNA-bd	-	no_errors	ARID1A	HGNC	ENSG00000117713	tier1	surgery,baseline	37	0	0	30	11	26.83	18	9	33.33
P086	1	27106621	27106621	G	A	SNP	ARID1A	ENST00000324856	human	ensembl	67_37l	1	known	missense	c.6232	p.E2078K	1	pfam_DUF3518	pfam_DUF3518,pfam_ARID/BRIGHT_DNA-bd,superfamily_ARID/BRIGHT_DNA-bd,superfamily_ARM-type_fold,smart_ARID/BRIGHT_DNA-bd,pfscan_ARID/BRIGHT_DNA-bd	-	no_errors	ARID1A	HGNC	ENSG00000117713	tier1	surgery,baseline	69	0	0	54	18	25	47	19	28.79
P086	1	27107059	27107059	G	C	SNP	ARID1A	ENST00000324856	human	ensembl	67_37l	1	known	missense	c.6670	p.E2224Q	1	pfam_DUF3518,superfamily_ARM-type_fold	pfam_DUF3518,pfam_ARID/BRIGHT_DNA-bd,superfamily_ARID/BRIGHT_DNA-bd,superfamily_ARM-type_fold,smart_ARID/BRIGHT_DNA-bd,pfscan_ARID/BRIGHT_DNA-bd	-	no_errors	ARID1A	HGNC	ENSG00000117713	tier1	surgery,baseline	30	0	0	20	7	25.93	11	6	35.29
P086	1	33646983	33646983	G	A	SNP	TRIM62	ENST00000291416	human	ensembl	67_37l	-1	known	silent	c.51	p.I17	1	pfam_Znf_C3HC4_RING-type,smart_Znf_RING,pfscan_Znf_RING	pfam_SPRY_rcpt,pfam_Znf_B-box,pfam_Znf_C3HC4_RING-type,superfamily_ConA-like_lec_gl,smart_Znf_RING,smart_PRY,smart_SPla/RYanodine_receptor_subgr,prints_Butyrophylin,pfscan_B30.2/SPRY,pfscan_Znf_B-box,pfscan_Znf_RING	-	no_errors	TRIM62	HGNC	ENSG00000116525	tier1	surgery,baseline	26	0	0	11	4	26.67	11	4	26.67
P086	1	101705149	101705149	C	A	SNP	S1PR1	ENST00000424264	human	ensembl	67_37l	1	known	silent	c.609	p.I203	1	pfam_7TM_GPCR_Rhodpsn,prints_S1P_rcpt,prints_7TM_GPCR_Rhodpsn,pfscan_GPCR_Rhodpsn_supfam	pfam_7TM_GPCR_Rhodpsn,prints_EDG1_rcpt,prints_S1P_rcpt,prints_7TM_GPCR_Rhodpsn,pfscan_GPCR_Rhodpsn_supfam	-	no_errors	S1PR1	HGNC	ENSG00000170989	tier1	surgery,baseline	42	0	0	27	17	38.64	43	17	28.33
P086	1	185958706	185958706	G	A	SNP	HMCN1	ENST00000271588	human	ensembl	67_37l	1	known	silent	c.3135	p.E1045	0.984	pfam_Ig_I-set,smart_Ig_sub,smart_Ig_sub2,pfscan_Ig-like	pfam_Ig_I-set,pfam_Immunoglobulin,pfam_Ig_V-set,pfam_G2_nidogen/fibulin_G2F,pfam_EGF-like_Ca-bd,pfam_Thrombospondin_1_rpt,superfamily_Green_fluorescent_prot-like,superfamily_Thrombospondin_1_rpt,superfamily_Growth_fac_rcpt,superfamily_Cadherin-like,smart_Ig_sub,smart_Ig_sub2,smart_Ig_V-set_subgr,smart_Thrombospondin_1_rpt,smart_G2_nidogen/fibulin_G2F,smart_EGF-like_Ca-bd,smart_EGF-like,pfscan_EG-…	-	no_errors	HMCN1	HGNC	ENSG00000143341	tier1	surgery,baseline	141	0	0	116	30	20.55	119	27	18.49
P086	1	215847651	215847651	C	T	SNP	USH2A	ENST00000366943	human	ensembl	67_37l	-1	known	silent	c.13602	p.G4534	0.981	superfamily_Fibronectin_type3,smart_Fibronectin_type3,pfscan_Fibronectin_type3	pfam_Fibronectin_type3,pfam_EGF_laminin,pfam_Laminin_G,superfamily_ConA-like_lec_gl,superfamily_Fibronectin_type3,smart_LamG-like,smart_Laminin_N,smart_EGF_laminin,smart_Fibronectin_type3,smart_Laminin_G,pfscan_EGF_laminin,pfscan_Fibronectin_type3,pfscan_Laminin_G,pfscan_Laminin_N	-	no_errors	USH2A	HGNC	ENSG00000042781	tier1	surgery,baseline	171	0	0	177	45	20.27	152	43	22.05
P086	1	237870310	237870310	C	G	SNP	RYR2	ENST00000360064	human	ensembl	67_37l	1	known	silent	c.9636	p.L3212	0.983	NULL	pfam_Ca-rel_channel,pfam_Ryanodine_rcpt,pfam_Ryanrecept_TM4-6,pfam_SPRY_rcpt,pfam_Ins145_P3_rcpt,pfam_MIR,pfam_RIH_assoc-dom,pfam_Ion_trans,superfamily_MIR,superfamily_ConA-like_lec_gl,smart_MIR_motif,smart_SPla/RYanodine_receptor_subgr,pfscan_B30.2/SPRY,pfscan_EF_HAND_2,pfscan_MIR_motif,prints_Ryan_recept	-	no_errors	RYR2	HGNC	ENSG00000198626	tier1	surgery,baseline	88	0	0	68	19	21.84	92	32	25.81
P086	2	11053024	11053024	G	A	SNP	KCNF1	ENST00000295082	human	ensembl	67_37l	1	known	missense	c.472	p.E158K	1	NULL	pfam_Ion_trans,pfam_K_chnl_volt-dep_Kv_tetra,pfam_Ion_trans_2,pfam_PKD1_2_channel,superfamily_BTB/POZ_fold,prints_K_chnl,prints_K_chnl_volt-dep_Kv,prints_K_chnl_volt-dep_Kv9,prints_K_chnl_volt-dep_Kv1,prints_K_chnl_volt-dep_Kv6	-	no_errors	KCNF1	HGNC	ENSG00000162975	tier1	surgery,baseline	15	0	0	8	7	46.67	8	4	33.33
P086	2	170136881	170136881	C	T	SNP	LRP2	ENST00000263816	human	ensembl	67_37l	-1	known	nonsense	c.1320	p.W440*	1	smart_LDLR_classB_rpt,pfscan_LDLR_classB_rpt	pfam_LDrepeatLR_classA_rpt,pfam_LDLR_classB_rpt,superfamily_Growth_fac_rcpt,superfamily_LDrepeatLR_classA_rpt,superfamily_TIL_dom,smart_LDrepeatLR_classA_rpt,smart_EGF-like,smart_EGF-like_Ca-bd,smart_LDLR_classB_rpt,pfscan_EG-like_dom,pfscan_LDrepeatLR_classA_rpt,pfscan_LDLR_classB_rpt	-	no_errors	LRP2	HGNC	ENSG00000081479	tier1	surgery,baseline	138	0	0	84	30	26.32	88	29	24.79
P086	3	49395586	49395586	G	A	SNP	GPX1	ENST00000419783	human	ensembl	67_37l	-1	known	silent	c.126	p.I42	0.99	pfam_Glutathione_peroxidase,superfamily_Thioredoxin-like_fold,pirsf_Glutathione_peroxidase	pfam_Glutathione_peroxidase,superfamily_Thioredoxin-like_fold,pirsf_Glutathione_peroxidase,prints_Glutathione_peroxidase	-	pseudogene	GPX1	HGNC	ENSG00000233276	tier1	baseline	17	0	0	6	4	40	9	2	18.18
P086	3	178936091	178936091	G	A	SNP	PIK3CA	ENST00000263967	human	ensembl	67_37l	1	known	missense	c.1633	p.E545K	1	pfam_PInositide-3_kin_accessory_dom,superfamily_ARM-type_fold,smart_PInositide-3_kin_accessory_dom	pfam_PInositide-3_kin_accessory_dom,pfam_PI3/4_kinase_cat_dom,pfam_PI3K_ras-bd,pfam_PI3K_C2,pfam_PI3K_p85-bd,superfamily_Kinase-like_dom,superfamily_ARM-type_fold,superfamily_C2_Ca/lipid-bd_dom_CaLB,smart_PI3K_p85-bd,smart_PI3K_ras-bd,smart_PI3K_C2,smart_PInositide-3_kin_accessory_dom,smart_PI3/4_kinase_cat_dom,pfscan_PI3/4_kinase_cat_dom	-	no_errors	PIK3CA	HGNC	ENSG00000121879	tier1	surgery,baseline	135	0	0	60	31	34.07	79	35	30.7
P086	6	26027324	26027324	C	T	SNP	HIST1H4B	ENST00000377364	human	ensembl	67_37l	-1	known	missense	c.157	p.E53K	1	pfam_Histone_core_D,superfamily_Histone-fold,smart_Histone_H4,smart_TAF_TATA-bd,prints_Histone_H4	pfam_Histone_core_D,pfam_TAF_TATA-bd,superfamily_Histone-fold,smart_Histone_H4,smart_TAF_TATA-bd,prints_Histone_H4	-	no_errors	HIST1H4B	HGNC	ENSG00000124529	tier1	surgery,baseline	59	0	0	41	18	30.51	37	7	15.91
P086	7	40173996	40173996	C	T	SNP	MPLKIP	ENST00000306984	human	ensembl	67_37l	-1	known	silent	c.171	p.R57	0.72	NULL	NULL	-	no_errors	MPLKIP	HGNC	ENSG00000168303	tier1	surgery,baseline	65	0	0	38	14	26.92	41	18	30.51
P086	7	40173997	40173997	C	T	SNP	MPLKIP	ENST00000306984	human	ensembl	67_37l	-1	known	missense	c.170	p.R57Q	0.905	NULL	NULL	-	no_errors	MPLKIP	HGNC	ENSG00000168303	tier1	surgery,baseline	67	0	0	40	14	25.93	42	19	31.15
P086	8	38279410	38279410	C	G	SNP	FGFR1	ENST00000425967	human	ensembl	67_37l	-1	known	missense	c.1079	p.R360T	1	pfam_Ig_I-set,smart_Ig_sub,smart_Ig_sub2,pirsf_Tyr_kinase_fibroblast_GF_rcpt,pfscan_Ig-like	pfam_Ser-Thr/Tyr_kinase_cat_dom,pfam_Prot_kinase_cat_dom,pfam_Ig_I-set,pfam_Immunoglobulin,superfamily_Kinase-like_dom,smart_Ig_sub,smart_Ig_sub2,smart_Ser/Thr_dual-sp_kinase_dom,smart_Tyr_kinase_cat_dom,pirsf_Tyr_kinase_fibroblast_GF_rcpt,pfscan_Prot_kinase_cat_dom,pfscan_Ig-like,prints_Ser-Thr/Tyr_kinase_cat_dom	-	no_errors	FGFR1	HGNC	ENSG00000077782	tier1	surgery,baseline	150	0	0	114	34	22.97	97	34	25.95
P086	8	63951265	63951265	G	A	SNP	GGH	ENST00000260118	human	ensembl	67_37l	-1	known	silent	c.63	p.L21	0	NULL	pfam_Peptidase_C26,pfam_GATASE_1	-	no_errors	GGH	HGNC	ENSG00000137563	tier1	baseline	19	0	0	4	6	60	16	2	11.11
P086	8	77616586	77616586	C	G	SNP	ZFHX4	ENST00000521891	human	ensembl	67_37l	1	known	missense	c.263	p.S88C	1	smart_Znf_C2H2-like	pfam_Homeodomain,superfamily_Homeodomain-like,superfamily_Adenylate_cyclase-assoc_CAP_N,smart_Znf_C2H2-like,smart_Znf_U1,smart_Homeodomain,pfscan_Homeodomain,pfscan_Znf_C2H2	-	no_errors	ZFHX4	HGNC	ENSG00000091656	tier1	surgery,baseline	50	0	0	50	24	32	47	14	22.95
P086	8	77776757	77776757	G	C	SNP	ZFHX4	ENST00000521891	human	ensembl	67_37l	1	known	missense	c.10807	p.D3603H	1	NULL	pfam_Homeodomain,superfamily_Homeodomain-like,superfamily_Adenylate_cyclase-assoc_CAP_N,smart_Znf_C2H2-like,smart_Znf_U1,smart_Homeodomain,pfscan_Homeodomain,pfscan_Znf_C2H2	-	no_errors	ZFHX4	HGNC	ENSG00000091656	tier1	surgery,baseline	72	0	0	56	22	28.21	48	22	31.43
P086	8	121298132	121298132	G	A	SNP	COL14A1	ENST00000297848	human	ensembl	67_37l	1	known	missense	c.4000	p.D1334N	1	superfamily_ConA-like_lec_gl,smart_Laminin_G	pfam_VWF_A,pfam_Fibronectin_type3,pfam_Collagen,superfamily_ConA-like_lec_gl,superfamily_Fibronectin_type3,smart_Fibronectin_type3,smart_VWF_A,smart_Laminin_G,pfscan_Fibronectin_type3,pfscan_VWF_A	-	no_errors	COL14A1	HGNC	ENSG00000187955	tier1	surgery,baseline	401	0	0	186	84	31	238	83	25.86
P086	9	113169598	113169598	C	G	SNP	SVEP1	ENST00000401783	human	ensembl	67_37l	-1	known	missense	c.8282	p.R2761T	0.001	pfam_Sushi_SCR_CCP,superfamily_Complement_control_module,smart_Sushi_SCR_CCP,pfscan_Sushi_SCR_CCP	pfam_Sushi_SCR_CCP,pfam_EGF-like_dom,pfam_Tyr-kin_ephrin_A/B_rcpt-like,pfam_Hyalin,pfam_VWF_A,pfam_Pentaxin,pfam_EGF_extracell,pfam_EGF-like_Ca-bd,superfamily_ConA-like_lec_gl,superfamily_Complement_control_module,superfamily_Growth_fac_rcpt,smart_VWF_A,smart_Sushi_SCR_CCP,smart_EGF-like_Ca-bd,smart_EGF-like,smart_Pentaxin,prints_Pentaxin,pfscan_EG-like_dom,pfscan_Hyalin,pfscan_Sushi_SCR_CCP,pfsc…	-	no_errors	SVEP1	HGNC	ENSG00000165124	tier1	surgery,baseline	104	0	0	68	37	34.91	88	61	40.94
P086	10	8100661	8100661	C	T	SNP	GATA3	ENST00000379328	human	ensembl	67_37l	1	known	missense	c.635	p.S212F	0.253	pirsf_TF_GATA-1/2/3	pfam_Znf_GATA,smart_Znf_GATA,pirsf_TF_GATA-1/2/3,pfscan_Znf_GATA,prints_Znf_GATA	-	no_errors	GATA3	HGNC	ENSG00000107485	tier1	surgery,baseline	20	0	0	19	7	26.92	11	8	42.11
P086	10	8106058	8106058	T	A	SNP	GATA3	ENST00000379328	human	ensembl	67_37l	1	known	missense	c.881	p.M294K	1	pfam_Znf_GATA,smart_Znf_GATA,pirsf_TF_GATA-1/2/3,pfscan_Znf_GATA,prints_Znf_GATA	pfam_Znf_GATA,smart_Znf_GATA,pirsf_TF_GATA-1/2/3,pfscan_Znf_GATA,prints_Znf_GATA	-	no_errors	GATA3	HGNC	ENSG00000107485	tier1	surgery,baseline	130	0	0	73	33	31.13	95	45	32.14
P086	10	70190245	70190245	C	G	SNP	DNA2	ENST00000399180	human	ensembl	67_37l	-1	known	missense	c.2414	p.R805T	1	NULL	pfam_DNA_replication_fac_Dna2	-	no_errors	DNA2	HGNC	ENSG00000138346	tier1	surgery,baseline	235	1	0.42	121	50	29.24	143	69	32.55
P086	10	81192347	81192347	G	A	SNP	ZCCHC24	ENST00000372333	human	ensembl	67_37l	-1	known	nonsense	c.235	p.Q79*	1	NULL	NULL	-	no_errors	ZCCHC24	HGNC	ENSG00000165424	tier1	surgery,baseline	102	0	0	73	20	21.51	62	36	36.73
P086	11	28098614	28098614	G	A	SNP	KIF18A	ENST00000263181	human	ensembl	67_37l	-1	known	silent	c.1365	p.F455	1	NULL	pfam_Kinesin_motor_dom,smart_Kinesin_motor_dom,pfscan_Kinesin_motor_dom,prints_Kinesin_motor_dom	-	no_errors	KIF18A	HGNC	ENSG00000121621	tier1	surgery,baseline	222	0	0	121	31	20.39	122	34	21.79
P086	11	58170078	58170078	C	T	SNP	OR5B3	ENST00000309403	human	ensembl	67_37l	-1	known	missense	c.805	p.D269N	0.996	pfam_7TM_GPCR_Rhodpsn,pfam_7TM_GPCR_olfarory/Srsx,pfscan_GPCR_Rhodpsn_supfam	pfam_7TM_GPCR_Rhodpsn,pfam_7TM_GPCR_olfarory/Srsx,prints_Olfact_rcpt,prints_7TM_GPCR_Rhodpsn,pfscan_GPCR_Rhodpsn_supfam	-	no_errors	OR5B3	HGNC	ENSG00000172769	tier1	surgery,baseline	147	0	0	81	39	32.5	81	33	28.95
P086	14	38061226	38061226	C	T	SNP	FOXA1	ENST00000250448	human	ensembl	67_37l	-1	known	missense	c.763	p.E255K	1	pfam_TF_fork_head,smart_TF_fork_head,pfscan_TF_fork_head	pfam_TF_fork_head,pfam_Fork-head_N,pfam_Forkhead_box_C,smart_TF_fork_head,prints_TF_fork_head,pfscan_TF_fork_head	-	no_errors	FOXA1	HGNC	ENSG00000129514	tier1	surgery,baseline	81	0	0	55	15	21.43	51	24	32
P086	16	21082094	21082094	G	A	SNP	DNAH3	ENST00000261383	human	ensembl	67_37l	-1	known	silent	c.3138	p.H1046	0.635	pfam_Dynein_heavy_dom-2	pfam_Dynein_heavy,pfam_Dynein_heavy_dom-2,pfam_ATPase_dyneun-rel_AAA,superfamily_Prefoldin,smart_AAA+_ATPase	-	no_errors	DNAH3	HGNC	ENSG00000158486	tier1	surgery,baseline	157	0	0	94	29	23.58	96	29	23.2
P086	16	47294512	47294512	C	G	SNP	ITFG1	ENST00000320640	human	ensembl	67_37l	-1	known	missense	c.1165	p.D389H	0.997	NULL	NULL	-	no_errors	ITFG1	HGNC	ENSG00000129636	tier1	surgery,baseline	210	0	0	64	44	40.74	56	61	52.14
P086	16	56782199	56782199	G	A	SNP	NUP93	ENST00000308159	human	ensembl	67_37l	1	known	missense	c.40	p.E14K	1	NULL	pfam_Nucleoporin_int_Nup93/Nic96	-	no_errors	NUP93	HGNC	ENSG00000102900	tier1	surgery,baseline	107	0	0	46	15	24.59	41	26	38.81
P086	16	68844229	68844229	G	T	SNP	CDH1	ENST00000379120	human	ensembl	67_37l	1	known	nonsense	c.817	p.E273*	0.999	pfam_Cadherin,superfamily_Cadherin-like,pfscan_Cadherin,prints_Cadherin	pfam_Cadherin,pfam_Cadherin_cytoplasmic-dom,pfam_Cadherin_pro_dom,superfamily_Cadherin-like,smart_Cadherin,pfscan_Cadherin,prints_Cadherin	-	no_errors	CDH1	HGNC	ENSG00000039068	tier1	surgery,baseline	136	0	0	39	31	44.29	37	27	42.19
P086	16	75682179	75682179	G	A	SNP	TERF2IP	ENST00000300086	human	ensembl	67_37l	1	putative	silent	c.399	p.R133	0.001	pfam_Myb_DNA-bd_2,superfamily_Homeodomain-like	pfam_Myb_DNA-bd_2,superfamily_Homeodomain-like,superfamily_BRCT_dom	-	no_errors	TERF2IP	HGNC	ENSG00000166848	tier1	surgery,baseline	38	0	0	20	10	33.33	21	6	22.22
P086	17	8638785	8638785	C	T	SNP	CCDC42	ENST00000293845	human	ensembl	67_37l	-1	known	missense	c.637	p.E213K	1	NULL	NULL	-	no_errors	CCDC42	HGNC	ENSG00000161973	tier1	surgery	26	0	0	16	4	20	10	6	37.5
P086	17	51900631	51900631	G	A	SNP	KIF2B	ENST00000268919	human	ensembl	67_37l	1	known	silent	c.237	p.L79	0.999	NULL	pfam_Kinesin_motor_dom,smart_Kinesin_motor_dom,prints_Kinesin_motor_dom,pfscan_Kinesin_motor_dom	-	no_errors	KIF2B	HGNC	ENSG00000141200	tier1	surgery,baseline	61	0	0	54	20	27.03	40	17	29.82
P086	19	43411259	43411259	G	T	SNP	PSG6	ENST00000292125	human	ensembl	67_37l	-1	known	missense	c.1055	p.S352Y	0.004	pfam_Immunoglobulin,smart_Ig_sub,smart_Ig_sub2,pfscan_Ig-like	pfam_Ig_V-set,pfam_Immunoglobulin,smart_Ig_sub,smart_Ig_sub2,pfscan_Ig-like	-	no_errors	PSG6	HGNC	ENSG00000170848	tier1	surgery,baseline	297	0	0	161	71	30.6	189	66	25.88
P086	X	70346002	70346002	C	G	SNP	MED12	ENST00000333646	human	ensembl	67_37l	1	known	missense	c.2539	p.Q847E	1	NULL	pfam_Mediator_Med12_LCEWAV,pfam_Mediator_Med12_catenin-bd,pfam_Mediator_Med12	-	no_errors	MED12	HGNC	ENSG00000184634	tier1	surgery	47	0	0	35	3	7.89	27	12	30.77
P087	9	124989181	124989181	G	T	SNP	LHX6	ENST00000394319	human	ensembl	67_37l	-1	known	silent	c.285	p.G95	1	NULL	pfam_Znf_LIM,pfam_Homeodomain,superfamily_Homeodomain-like,smart_Znf_LIM,smart_Homeodomain,pfscan_Znf_LIM,pfscan_Homeodomain	-	no_errors	LHX6	HGNC	ENSG00000106852	tier1	baseline	48	0	0	28	4	12.5	28	0	0
P087	16	68844083	68844117	TCACTTGGTTCTTTCAGCTCTTCTCTCACGCTGTG	-	DEL	CDH1	ENST00000379120	human	ensembl	67_37l	1	known	frame_shift_del	c.705_705	p.S246fs	0.524:0.507:0.001:0.009:0.034:0.409:0.395:0.258:0.000:0.000:0.003:0.021:0.091:0.008:0.991:1.000:1.000:1.000:0.998:0.324:0.171:0.001:0.001:0.989:1.000:1.000:1.000:1.000:0.993:1.000:1.000:0.947:1.000:1.000:1.000	pfam_Cadherin,superfamily_Cadherin-like,smart_Cadherin,pfscan_Cadherin	pfam_Cadherin,pfam_Cadherin_cytoplasmic-dom,pfam_Cadherin_pro_dom,superfamily_Cadherin-like,smart_Cadherin,pfscan_Cadherin,prints_Cadherin	-	no_errors	CDH1	HGNC	ENSG00000039068	tier1	baseline	NA	NA	NA	NA	NA	NA	NA	NA	NA
P087	17	39296318	39296318	C	T	SNP	KRTAP4-6	ENST00000345847	human	ensembl	67_37l	-1	known	missense	c.422	p.R141H	0.008	NULL	pfam_Keratin_B2	-	no_errors	KRTAP4-6	HGNC	ENSG00000198090	tier1	baseline	20	0	0	10	5	33.33	15	0	0
P088	7	151874563	151874563	C	A	SNP	MLL3	ENST00000355193	human	ensembl	67_37l	-1	known	nonsense	c.7975	p.E2659*	0.626	NULL	pfam_Znf_PHD-finger,pfam_SET_dom,pfam_FYrich_C,pfam_FYrich_N,superfamily_Znf_FYVE_PHD,superfamily_HMG_superfamily,smart_Znf_PHD,smart_Znf_RING,smart_HMG_superfamily,smart_FYrich_N_subgr,smart_FYrich_C_subgr,smart_SET_dom,smart_Post-SET_dom,pfscan_SET_dom,pfscan_Post-SET_dom,pfscan_Znf_DHHC_palmitoyltrfase,pfscan_Znf_PHD-finger,pfscan_Znf_RING	-	no_errors	MLL3	HGNC	ENSG00000055609	tier1	baseline	54	0	0	24	37	60.66	46	60	56.6
P088	11	5269623	5269623	G	C	SNP	HBG1	ENST00000330597	human	ensembl	67_37l	-1	known	missense	c.410	p.A137G	0.562	superfamily_Globin-like,prints_Haemoglobin_b,prints_Myoglobin,pfscan_Globin_subset	pfam_Globin_subset,superfamily_Globin-like,prints_Haemoglobin_b,prints_Myoglobin,pfscan_Globin_subset	-	no_errors	HBG1	HGNC	ENSG00000213934	tier1	baseline	57	0	0	40	6	13.04	69	7	9.21
P088	12	48380193	48380193	C	T	SNP	COL2A1	ENST00000380518	human	ensembl	67_37l	-1	known	missense	c.1453	p.A485T	0.968	NULL	pfam_Collagen,pfam_Fib_collagen_C,pfam_VWF_C,superfamily_Fibrinogen_a/b/g_C,smart_VWF_C,smart_Fib_collagen_C,pfscan_VWF_C	-	no_errors	COL2A1	HGNC	ENSG00000139219	tier1	surgery,baseline	53	0	0	34	21	38.18	26	19	40.43
